# Supplementary material for: Experimental evolution of a mammalian holobiont: bank voles selected for herbivorous capability evolved distinct and robust gut bacterial communities
Source: ISME Commun. 2025 Sep 11;5(1):ycaf160. doi: 10.1093/ismeco/ycaf160 (PMC12516954; doi:10.1093/ismeco/ycaf160)
Supplement: Lipowska_Suppl_TablesS1-S16_ycaf160 [file lipowska_suppl_tabless1-s16_ycaf160.xlsx]

## Sheet: Legend
Supplementary Tables (S1-S16) to:
Experimental evolution of a mammalian holobiont: bank voles selected for herbivorous capability evolved distinct and robust gut bacterial communities
Małgorzata M. Lipowska, Edyta T. Sadowska, Kevin D. Kohl, Paweł Koteja
Legend for spreadsheets = Supplementary Tabales
Names of sheets	Explanation
S1_N_indiv	The number of individuals in the subgroups of the voles at subsequent stages of the experiement
	and number of observations used in particualr data analyses (after excluding flawed data and outliers).
S2_ASV_by_Taxon	Summary of the number of amplicon sequence variants (NASV) and number of identified taxa at different taxonomic levels.
S3_Taxonomy	Summary of the taxons found in the caecal samples of bank voles.
	Taxonomy, number of amplicon sequence variants (NASV) contributing to the taxon described at each level, its prevalence (% of individuals where it was detected)
	and mean relative abundance (% of reads) in animals from groups determined by presence of [Clostridium] innocuum group (Ci).
	The phylum name is given such as in the database used for the taxonomic annotation (SILVA 138), and for the current name according to Oren A, Garrity GM (2021)
	Valid publication of the names of forty-two phyla of prokaryotes. Int J Syst Evol Microbiol. 71 (10): 5056; doi:10.1099/ijsem.0.005056. "CPR group" stands for "the Candidate Phyla Radiation"
S4_General_Mean_SD	Descriptive statistics (mean ± SD) of body mass at day 0 of the feeding trial, body mass change during the trial (MDFT), alpha diversity metrics: number of ASV (NASV), Shannon index,
	Shannon diversity (Shannon effective count = exp(Shannon index)), Pielou evenness index, and Faith's phylogenetic diversity index;
	the rate of food consumption (FC) and digestion (FD), and apparent digestive efficiency (ADE).
	The values are calculated separately for groups determined by presence of Ci, and within groups determined by categorical factors used in statistical models.
S5_ANCOVA_LSM_Pval	Results of ANCOVA models: adjusted least squares means (LSM) ± 95% confidence half-intervals, effect sizes of the main fctors (diff = difference between LSMs of the compared groups) and p-values,
	of body mass at day 0 of the feeding trial, body mass change during the trial (MDFT), alpha diversity metrics: number of ASV (NASV), Shannon index, Shannon diversity (Shannon effective count = exp(Shannon index)),
	Pielou evenness index, and Faith's phylogenetic diversity index; and the rate of food consumption (FC) or digestion (FD), and apparent digestive efficiency (ADE).
S6_PERMANOVA_P_r2	Results of PERMANOVA models for unweighted and weighed UniFrac beta-diversity distances:
	r2 (%) and p-values of the main factors (indiv. = focal individual; coh. = cohabitatnt), interactions and covariates included in the final models.
S7_RelAbund_Mean_SD	Prevalence (fraction of individuals where a taxon was detected) and mean ± SD relative abundance (% reads) of bacterial phyla and genera in bank vole caecal samples.
	The values are calculated separately for groups determined by presence of Ci, and within groups determined by categorical factors used in statistical models.
	Only genera present in at least 10% of the Ci-free group animals are shown (115 genera used is further statistical analyses).
S8_RelAbund_ASV_Mean_SD	Prevalence (fraction of individuals where an ASV was detected) and mean ± SD relative abundance (% reads) of amplicon sequence variants (ASVs).
	The values are calculated separately for groups determined by presence of Ci, and within groups determined by categorical factors used in statistical models.
	Only ASVs present in at least 10% of the Ci-free group animals are shown (1334 ASVs used is further statistical analyses).
S9_Phylum_RelAbund_Pval	Prevalence, mean relative abundance, and results of a univariate nonparametric ANOVA of the relative abundance of 11 bacterial phyla (all with prevalence > 10%):
	p-values (adjusted for the test multiplicity) of the main factors, interactions and covariates included in the final models.
S10_Genus_RelAbund_Pval	Prevalence, mean relative abundance, and results of a univariate nonparametric ANOVA of the relative abundance of 115 bacterial genera (all with prevalence > 10%):
	p-values (adjusted for the test multiplicity) of the main factors, interactions and covariates included in the final models.
S11_ASV_RelAbund_Pval	Prevalence, mean relative abundance, and results of a univariate nonparametric ANOVA of the relative abundance of 1334 bacterial ASVs(all with prevalence > 10%):
	p-values (adjusted for the test multiplicity) of the main factors, interactions and covariates included in the final models.
S12_Phylum_AbsAbund_LCF_Pval	Prevalence, mean relative abundance, and results of ANCOMBC2 analyses of bias-corrected "absolute" abundance of 11 bacterial phyla (all with prevalence >10%):
	log fold-change (LFC) ± standard error (SE) and adjusted p-values of the main factors, interactions and covariates included in the models.
S13_Genus_AbsAbund_LCF_Pval	Prevalence, mean relative abundance, and results of ANCOMBC2 analyses of bias-corrected "absolute" abundance of 115 bacterial genera (all with prevalence >10%):
	log fold-change (LFC) ± standard error (SE) and adjusted p-values of the main factors, interactions and covariates included in the models.
S14_ASV_AbsAbund_LCF_Pval	Prevalence, mean relative abundance, and results of ANCOMBC2 analyses of bias-corrected "absolute" abundance of 1334 bacterial ASVs (all with prevalence >10%):
	log fold-change (LFC) ± standard error (SE) and adjusted p-values of the main factors, interactions and covariates included in the models.
S15_Corr_Alpha_RelAbund	Results of analysis of correlation between physiological performance traits (MDFT, FC, AD, FD)
	and microbial characteristics (NASV, Shannon index, Shannon diversity, Pielou index, Faith's phylogenetic diversity index, and relative abundances of the main phyla or genera).
S16_Corr_AbsAbund	Results of analysis of correlation between physiological performance traits (MDFT, FC, AD, FD) and absolute abundances of the main phyla or genera, calculated with ANCOMBC2 models.

## Sheet: S1_N_indiv
Table S1. The number of individuals in the subgroups of the voles at subsequent stages of the experiement and number of observations used in particualr data analyses (after excluding flawed data and outliers).
			Combinations of the focal individual's and cohabitant's linetypes (C - control lines; H - "herbivorous" selected lines)
	Stage of experiment or analyses	Total n	individual C cohabited with C				individual C cohabited with H				individual H cohabited with C				individual H cohabited with H
	Cohabitation - pairs	414	89				229								96
	Cohabitation - individuals	828	178				229				229				192
	Separation - individuals	823	178				228				227				190
			Combinations of cage type (SC - standard cage; IVC - metabolic, individually ventilated) and food type (SD - standard diet; LQD - low-quality diet)
			SC×SD	SC×LQD	IVC×SD	IVC×LQD	SC×SD	SC×LQD	IVC×SD	IVC×LQD	SC×SD	SC×LQD	IVC×SD	IVC×LQD	SC×SD	SC×LQD	IVC×SD	IVC×LQD
Feeding trial performance
	Start of feeding trial (day 0 on Fig. 1)	823	41	48	44	45	64	59	50	55	51	54	58	64	46	49	49	46
	Excluded for technical reasons	51			3				3	4			9	14			9	9
	Excluded becasue of poor health	5									1				1		2	1
	Died during the trials	20	1	7				9		1		1				1
	Completed feeding trials	747	40	41	41	45	64	50	47	50	50	53	49	50	45	48	38	36
	Microbial DNA extracted	745	40	41	41	45	64	49	47	50	50	53	49	50	44	48	38	36
	Analyses of body mass changes	742	40	41	41	45	64	48	47	50	50	52	49	50	44	48	38	35
	Analyses of food consumption	351			41	45			47	50			46	50			36	36
	Analyses of alpha-diversity traits	739	39	41	39	45	63	49	47	50	50	52	49	50	44	47	38	36
Molecular analyses of microbiomes
	All individuals with available data	745	40	41	41	45	64	49	47	50	50	53	49	50	44	48	38	36
	Individuals in the Ci-present group	55	2	0	5	5	13	2	4	5	3	0	2	3	4	1	3	3
	Individuals in the Ci-free group	690	38	41	36	40	51	47	43	45	47	53	47	47	40	47	35	33
	Alpha-diversity analyses in Ci-free group	685	37	41	34	40	51	47	43	45	47	52	47	47	40	46	35	33

## Sheet: S2_ASV_by_Taxon
Table S2. Summary of the number of amplicon sequence variants (NASV) and number of identified taxa at different taxonomic levels.
		Phylum		Class		Order		Family		Genus		Species
		Phyla	NASV	Classes	NASV	Orders	NASV	Families	NASV	Genera	NASV	Species	NASV
a) All individuals
	named	12	5228	18	5227	44	5199	70	5130	143	3303	20	42
	classification pending	0	0	0	0	0	0	2	17	12	96	0	0
	uncultured	0	0	0	0	0	0	2	25	13	1260	121	4019
	total classified	12	5228	18	5227	44	5199	74	5172	168	4659	141	4061
	unclassified		2		1		28		27		513		598
	grand total		5230		5228		5227		5199		5172		4659
b) Ci-free individuals
	named	11	5148	17	5147	43	5119	66	5052	120	3247	15	40
	classification pending	0	0	0	0	0	0	2	17	11	89	0	0
	uncultured	0	0	0	0	0	0	2	25	13	1257	111	3970
	total classified	11	5148	17	5147	43	5119	70	5094	144	4593	126	4010
	unclassified		2		1		28		25		501		583
	grand total		5150		5148		5147		5119		5094		4593
c) Ci-present individuals
	named	12	869	17	869	39	867	53	842	84	651	14	28
	classification pending	0	0	0	0	0	0	1	2	6	13	0	0
	uncultured	0	0	0	0	0	0	2	15	10	148	66	603
	total classified	12	869	17	869	39	867	56	859	100	812	80	631
	unclassified		1		0		2		8		47		181
	grand total		870		869		869		867		859		812

## Sheet: S3_Taxonomy
Table S3. Summary of the taxons found in the caecal samples of bank voles: taxonomy, number of amplicon sequence variants (NASV) contributing to the taxon described at each level, its prevalence (% of individuals where it was detected) and mean relative abundance (% of reads) in animals from groups determined by presence of [Clostridium] innocuum group (Ci). The phylum name is given such as in th…
		Taxonomic levels											Ci-free (690 individuals)			Ci-present (55 individuals)
ITax	Taxon. level	Phylum database name	Phylum current name	Class	Order	Family	Genus	Species	ASV ID		NASV		prevalence (% indiv.)	mean abundance (%)		prevalence (% indiv.)	mean abundance (%)
1	Phylum	Firmicutes	Bacillota								4229		100	50.2128		100	34.3728
2	Phylum	Bacteroidota	Bacteroidota								484		100	27.0779		100	41.275
3	Phylum	Desulfobacterota	Thermodesulfobacteriota								185		100	9.04216		100	6.30694
4	Phylum	Spirochaetota	Spirochaetota								20		96.6667	4.51985		50.9091	0.0610831
5	Phylum	Campilobacterota	Campylobacterota								4		86.2319	2.95153		98.1818	6.79124
6	Phylum	Proteobacteria	Pseudomonadota								63		100	2.87132		100	4.37036
7	Phylum	Deferribacterota	Deferribacterota								19		93.7681	1.57695		74.5455	0.713202
8	Phylum	Verrucomicrobiota	Verrucomicrobiota								12		93.7681	1.04153		80	0.763377
9	Phylum	Actinobacteriota	Actinomycetota								130		100	0.48104		98.1818	1.50381
10	Phylum	Cyanobacteria	Cyanobacteriota								48		91.5942	0.188343		92.7273	1.20815
11	Phylum	Patescibacteria	CPR group								33		81.4493	0.0365724		1.81818	0.000263033
12	Phylum	__	__								2		0.434783	5.85399e-05		1.81818	0.000114455
13	Phylum	Fusobacteriota	Fusobacteriota								1		0	0		32.7273	2.6336
14	Class	Firmicutes	Bacillota	Clostridia							3939		100	43.0946		100	26.5051
15	Class	Firmicutes	Bacillota	Bacilli							285		100	6.98713		100	7.17825
16	Class	Firmicutes	Bacillota	Negativicutes							3		18.4058	0.122881		58.1818	0.689454
17	Class	Firmicutes	Bacillota	Syntrophomonadia							2		31.0145	0.00814898		0	0
18	Class	Bacteroidota	Bacteroidota	Bacteroidia							484		100	27.0779		100	41.275
19	Class	Desulfobacterota	Thermodesulfobacteriota	Desulfovibrionia							185		100	9.04216		100	6.30694
20	Class	Spirochaetota	Spirochaetota	Spirochaetia							17		76.087	4.49346		7.27273	0.0514385
21	Class	Spirochaetota	Spirochaetota	Brachyspirae							3		81.7391	0.026385		45.4545	0.00964456
22	Class	Campilobacterota	Campylobacterota	Campylobacteria							4		86.2319	2.95153		98.1818	6.79124
23	Class	Proteobacteria	Pseudomonadota	Alphaproteobacteria							36		100	2.54529		98.1818	2.50415
24	Class	Proteobacteria	Pseudomonadota	Gammaproteobacteria							27		98.8406	0.326025		100	1.86621
25	Class	Deferribacterota	Deferribacterota	Deferribacteres							19		93.7681	1.57695		74.5455	0.713202
26	Class	Verrucomicrobiota	Verrucomicrobiota	Verrucomicrobiae							11		93.7681	1.04148		80	0.763377
27	Class	Verrucomicrobiota	Verrucomicrobiota	__							1		0.57971	4.71072e-05		0	0
28	Class	Actinobacteriota	Actinomycetota	Coriobacteriia							120		100	0.361691		80	0.065091
29	Class	Actinobacteriota	Actinomycetota	Actinobacteria							10		73.0435	0.119349		83.6364	1.43872
30	Class	Cyanobacteria	Cyanobacteriota	Vampirivibrionia							48		91.5942	0.188343		92.7273	1.20815
31	Class	Patescibacteria	CPR group	Saccharimonadia							33		81.4493	0.0365724		1.81818	0.000263033
32	Class	__	__	__							2		0.434783	5.85399e-05		1.81818	0.000114455
33	Class	Fusobacteriota	Fusobacteriota	Fusobacteriia							1		0	0		32.7273	2.6336
34	Order	Firmicutes	Bacillota	Clostridia	Lachnospirales						2186		100	23.6533		100	23.0033
35	Order	Firmicutes	Bacillota	Clostridia	Oscillospirales						1160		100	11.3179		100	3.17527
36	Order	Firmicutes	Bacillota	Clostridia	Christensenellales						56		94.3478	4.53681		30.9091	0.00614522
37	Order	Firmicutes	Bacillota	Clostridia	Clostridia_vadinBB60_group						299		100	2.47932		34.5455	0.263169
38	Order	Firmicutes	Bacillota	Clostridia	Peptococcales						44		99.5652	0.573328		3.63636	0.00728575
39	Order	Firmicutes	Bacillota	Clostridia	Peptostreptococcales-Tissierellales						51		97.971	0.190381		20	0.0231715
40	Order	Firmicutes	Bacillota	Clostridia	Monoglobales						5		32.8986	0.186232		0	0
41	Order	Firmicutes	Bacillota	Clostridia	__						28		87.2464	0.0536834		3.63636	0.00368817
42	Order	Firmicutes	Bacillota	Clostridia	Clostridia_UCG-014						103		81.8841	0.0489002		1.81818	9.74426e-05
43	Order	Firmicutes	Bacillota	Clostridia	Clostridiales						3		14.7826	0.0534368		5.45455	0.0162864
44	Order	Firmicutes	Bacillota	Clostridia	Eubacteriales						2		11.7391	0.0011016		27.2727	0.00667957
45	Order	Firmicutes	Bacillota	Clostridia	Clostridia						2		2.17391	0.000169168		0	0
46	Order	Firmicutes	Bacillota	Bacilli	Lactobacillales						89		97.8261	5.0431		100	6.2236
47	Order	Firmicutes	Bacillota	Bacilli	Erysipelotrichales						35		43.1884	1.37811		94.5455	0.92002
48	Order	Firmicutes	Bacillota	Bacilli	Acholeplasmatales						2		49.5652	0.478316		0	0
49	Order	Firmicutes	Bacillota	Bacilli	RF39						138		85.5072	0.0742875		0	0
50	Order	Firmicutes	Bacillota	Bacilli	Mycoplasmatales						4		13.0435	0.0107035		23.6364	0.0321152
51	Order	Firmicutes	Bacillota	Bacilli	Staphylococcales						9		6.95652	0.0014721		14.5455	0.002307
52	Order	Firmicutes	Bacillota	Bacilli	Bacillales						5		4.05797	0.000633984		1.81818	9.80733e-05
53	Order	Firmicutes	Bacillota	Bacilli	Thermoactinomycetales						3		4.92754	0.0004991		1.81818	0.000109588
54	Order	Firmicutes	Bacillota	Negativicutes	Veillonellales-Selenomonadales						3		18.4058	0.122881		58.1818	0.689454
55	Order	Firmicutes	Bacillota	Syntrophomonadia	Syntrophomonadales						2		31.0145	0.00814898		0	0
56	Order	Bacteroidota	Bacteroidota	Bacteroidia	Bacteroidales						484		100	27.0779		100	41.275
57	Order	Desulfobacterota	Thermodesulfobacteriota	Desulfovibrionia	Desulfovibrionales						185		100	9.04216		100	6.30694
58	Order	Spirochaetota	Spirochaetota	Spirochaetia	Spirochaetales						17		76.087	4.49346		7.27273	0.0514385
59	Order	Spirochaetota	Spirochaetota	Brachyspirae	Brachyspirales						3		81.7391	0.026385		45.4545	0.00964456
60	Order	Campilobacterota	Campylobacterota	Campylobacteria	Campylobacterales						4		86.2319	2.95153		98.1818	6.79124
61	Order	Proteobacteria	Pseudomonadota	Alphaproteobacteria	Rickettsiales						18		100	1.86826		94.5455	1.53317
62	Order	Proteobacteria	Pseudomonadota	Alphaproteobacteria	Paracaedibacterales						9		89.7101	0.637535		92.7273	0.529123
63	Order	Proteobacteria	Pseudomonadota	Alphaproteobacteria	Rhizobiales						2		16.5217	0.025755		1.81818	0.00654046
64	Order	Proteobacteria	Pseudomonadota	Alphaproteobacteria	Rhodospirillales						7		35.7971	0.0137433		78.1818	0.435315
65	Order	Proteobacteria	Pseudomonadota	Gammaproteobacteria	Cellvibrionales						1		40.5797	0.213739		45.4545	0.237701
66	Order	Proteobacteria	Pseudomonadota	Gammaproteobacteria	Burkholderiales						13		97.1014	0.106573		100	1.57231
67	Order	Proteobacteria	Pseudomonadota	Gammaproteobacteria	Pasteurellales						9		30.1449	0.00499862		30.9091	0.0128644
68	Order	Proteobacteria	Pseudomonadota	Gammaproteobacteria	Pseudomonadales						3		2.46377	0.00070286		1.81818	0.000271626
69	Order	Proteobacteria	Pseudomonadota	Gammaproteobacteria	Enterobacterales						1		0.144928	1.12933e-05		1.81818	0.0430683
70	Order	Deferribacterota	Deferribacterota	Deferribacteres	Deferribacterales						19		93.7681	1.57695		74.5455	0.713202
71	Order	Verrucomicrobiota	Verrucomicrobiota	Verrucomicrobiae	Opitutales						11		93.7681	1.04148		80	0.763377
72	Order	Verrucomicrobiota	Verrucomicrobiota	__	__						1		0.57971	4.71072e-05		0	0
73	Order	Actinobacteriota	Actinomycetota	Coriobacteriia	Coriobacteriales						120		100	0.361691		80	0.065091
74	Order	Actinobacteriota	Actinomycetota	Actinobacteria	Bifidobacteriales						2		11.7391	0.100277		50.9091	1.42163
75	Order	Actinobacteriota	Actinomycetota	Actinobacteria	Corynebacteriales						4		58.8406	0.0162994		65.4545	0.0159543
76	Order	Actinobacteriota	Actinomycetota	Actinobacteria	Micrococcales						4		27.1014	0.002773		14.5455	0.00113861
77	Order	Cyanobacteria	Cyanobacteriota	Vampirivibrionia	Gastranaerophilales						48		91.5942	0.188343		92.7273	1.20815
78	Order	Patescibacteria	CPR group	Saccharimonadia	Saccharimonadales						33		81.4493	0.0365724		1.81818	0.000263033
79	Order	__	__	__	__						2		0.434783	5.85399e-05		1.81818	0.000114455
80	Order	Fusobacteriota	Fusobacteriota	Fusobacteriia	Fusobacteriales						1		0	0		32.7273	2.6336
81	Family	Firmicutes	Bacillota	Clostridia	Lachnospirales	Lachnospiraceae					2186		100	23.6533		100	23.0033
82	Family	Firmicutes	Bacillota	Clostridia	Oscillospirales	Oscillospiraceae					606		100	5.61847		50.9091	1.5779
83	Family	Firmicutes	Bacillota	Clostridia	Oscillospirales	Ruminococcaceae					469		100	5.34009		100	1.51473
84	Family	Firmicutes	Bacillota	Clostridia	Oscillospirales	Butyricicoccaceae					42		99.5652	0.248613		3.63636	0.00748251
85	Family	Firmicutes	Bacillota	Clostridia	Oscillospirales	[Eubacterium]_coprostanoligenes_group					15		68.8406	0.0660359		23.6364	0.0427035
86	Family	Firmicutes	Bacillota	Clostridia	Oscillospirales	UCG-010					8		65.942	0.0325431		5.45455	0.000968203
87	Family	Firmicutes	Bacillota	Clostridia	Oscillospirales	[Clostridium]_methylpentosum_group					2		4.34783	0.00984156		0	0
88	Family	Firmicutes	Bacillota	Clostridia	Oscillospirales	__					16		19.4203	0.00205434		74.5455	0.0314815
89	Family	Firmicutes	Bacillota	Clostridia	Oscillospirales	Oscillospirales					2		3.62319	0.000289611		0	0
90	Family	Firmicutes	Bacillota	Clostridia	Christensenellales	Christensenellaceae					56		94.3478	4.53681		30.9091	0.00614522
91	Family	Firmicutes	Bacillota	Clostridia	Clostridia_vadinBB60_group	Clostridia_vadinBB60_group					299		100	2.47932		34.5455	0.263169
92	Family	Firmicutes	Bacillota	Clostridia	Peptococcales	Peptococcaceae					44		99.5652	0.573328		3.63636	0.00728575
93	Family	Firmicutes	Bacillota	Clostridia	Peptostreptococcales-Tissierellales	Anaerovoracaceae					50		97.971	0.190358		20	0.0231715
94	Family	Firmicutes	Bacillota	Clostridia	Peptostreptococcales-Tissierellales	Peptostreptococcales-Tissierellales					1		0.57971	2.32141e-05		0	0
95	Family	Firmicutes	Bacillota	Clostridia	Monoglobales	Monoglobaceae					5		32.8986	0.186232		0	0
96	Family	Firmicutes	Bacillota	Clostridia	__	__					28		87.2464	0.0536834		3.63636	0.00368817
97	Family	Firmicutes	Bacillota	Clostridia	Clostridia_UCG-014	Clostridia_UCG-014					103		81.8841	0.0489002		1.81818	9.74426e-05
98	Family	Firmicutes	Bacillota	Clostridia	Clostridiales	Clostridiaceae					3		14.7826	0.0534368		5.45455	0.0162864
99	Family	Firmicutes	Bacillota	Clostridia	Eubacteriales	Anaerofustaceae					2		11.7391	0.0011016		27.2727	0.00667957
100	Family	Firmicutes	Bacillota	Clostridia	Clostridia	Gracilibacteraceae					2		2.17391	0.000169168		0	0
101	Family	Firmicutes	Bacillota	Bacilli	Lactobacillales	Lactobacillaceae					66		95.2174	5.02719		98.1818	6.1882
102	Family	Firmicutes	Bacillota	Bacilli	Lactobacillales	Streptococcaceae					14		55.7971	0.0120648		45.4545	0.00975538
103	Family	Firmicutes	Bacillota	Bacilli	Lactobacillales	Aerococcaceae					4		10.1449	0.00364008		5.45455	0.000639612
104	Family	Firmicutes	Bacillota	Bacilli	Lactobacillales	Carnobacteriaceae					3		1.73913	0.000208237		0	0
105	Family	Firmicutes	Bacillota	Bacilli	Lactobacillales	Enterococcaceae					2		0	0		18.1818	0.0250086
106	Family	Firmicutes	Bacillota	Bacilli	Erysipelotrichales	Erysipelotrichaceae					32		42.3188	1.37741		94.5455	0.850112
107	Family	Firmicutes	Bacillota	Bacilli	Erysipelotrichales	Erysipelatoclostridiaceae					3		2.02899	0.000703034		20	0.069908
108	Family	Firmicutes	Bacillota	Bacilli	Acholeplasmatales	Acholeplasmataceae					2		49.5652	0.478316		0	0
109	Family	Firmicutes	Bacillota	Bacilli	RF39	RF39					138		85.5072	0.0742875		0	0
110	Family	Firmicutes	Bacillota	Bacilli	Mycoplasmatales	Mycoplasmataceae					4		13.0435	0.0107035		23.6364	0.0321152
111	Family	Firmicutes	Bacillota	Bacilli	Staphylococcales	Staphylococcaceae					9		6.95652	0.0014721		14.5455	0.002307
112	Family	Firmicutes	Bacillota	Bacilli	Bacillales	Planococcaceae					3		2.75362	0.000342659		1.81818	9.80733e-05
113	Family	Firmicutes	Bacillota	Bacilli	Bacillales	Bacillaceae					2		1.88406	0.000291325		0	0
114	Family	Firmicutes	Bacillota	Bacilli	Thermoactinomycetales	Thermoactinomycetaceae					3		4.92754	0.0004991		1.81818	0.000109588
115	Family	Firmicutes	Bacillota	Negativicutes	Veillonellales-Selenomonadales	Selenomonadaceae					2		18.2609	0.122864		52.7273	0.675058
116	Family	Firmicutes	Bacillota	Negativicutes	Veillonellales-Selenomonadales	Veillonellaceae					1		0.289855	1.72633e-05		5.45455	0.0143961
117	Family	Firmicutes	Bacillota	Syntrophomonadia	Syntrophomonadales	Syntrophomonadaceae					2		31.0145	0.00814898		0	0
118	Family	Bacteroidota	Bacteroidota	Bacteroidia	Bacteroidales	Muribaculaceae					407		100	16.5451		100	38.498
119	Family	Bacteroidota	Bacteroidota	Bacteroidia	Bacteroidales	Rikenellaceae					33		100	3.78438		58.1818	0.520807
120	Family	Bacteroidota	Bacteroidota	Bacteroidia	Bacteroidales	Rs-E47_termite_group					17		75.7971	3.51645		38.1818	0.412877
121	Family	Bacteroidota	Bacteroidota	Bacteroidia	Bacteroidales	Marinifilaceae					14		97.1014	1.76688		7.27273	0.0179038
122	Family	Bacteroidota	Bacteroidota	Bacteroidia	Bacteroidales	__					6		66.8116	1.46489		0	0
123	Family	Bacteroidota	Bacteroidota	Bacteroidia	Bacteroidales	F082					4		1.88406	0.000155204		0	0
124	Family	Bacteroidota	Bacteroidota	Bacteroidia	Bacteroidales	Bacteroidaceae					3		0.434783	5.52615e-05		54.5455	1.8254
125	Family	Desulfobacterota	Thermodesulfobacteriota	Desulfovibrionia	Desulfovibrionales	Desulfovibrionaceae					179		100	8.53128		100	6.18344
126	Family	Desulfobacterota	Thermodesulfobacteriota	Desulfovibrionia	Desulfovibrionales	__					5		92.029	0.510834		54.5455	0.123499
127	Family	Desulfobacterota	Thermodesulfobacteriota	Desulfovibrionia	Desulfovibrionales	Desulfomicrobiaceae					1		0.869565	4.55682e-05		0	0
128	Family	Spirochaetota	Spirochaetota	Spirochaetia	Spirochaetales	Spirochaetaceae					17		76.087	4.49346		7.27273	0.0514385
129	Family	Spirochaetota	Spirochaetota	Brachyspirae	Brachyspirales	Brachyspiraceae					3		81.7391	0.026385		45.4545	0.00964456
130	Family	Campilobacterota	Campylobacterota	Campylobacteria	Campylobacterales	Helicobacteraceae					4		86.2319	2.95153		98.1818	6.79124
131	Family	Proteobacteria	Pseudomonadota	Alphaproteobacteria	Rickettsiales	uncultured					18		100	1.86826		94.5455	1.53317
132	Family	Proteobacteria	Pseudomonadota	Alphaproteobacteria	Paracaedibacterales	Paracaedibacteraceae					9		89.7101	0.637535		92.7273	0.529123
133	Family	Proteobacteria	Pseudomonadota	Alphaproteobacteria	Rhizobiales	Rhizobiales_Incertae_Sedis					2		16.5217	0.025755		1.81818	0.00654046
134	Family	Proteobacteria	Pseudomonadota	Alphaproteobacteria	Rhodospirillales	uncultured					7		35.7971	0.0137433		78.1818	0.435315
135	Family	Proteobacteria	Pseudomonadota	Gammaproteobacteria	Cellvibrionales	Cellvibrionaceae					1		40.5797	0.213739		45.4545	0.237701
136	Family	Proteobacteria	Pseudomonadota	Gammaproteobacteria	Burkholderiales	Oxalobacteraceae					4		91.4493	0.0812345		54.5455	0.0336872
137	Family	Proteobacteria	Pseudomonadota	Gammaproteobacteria	Burkholderiales	Nitrosomonadaceae					5		84.2029	0.022681		90.9091	0.0270194
138	Family	Proteobacteria	Pseudomonadota	Gammaproteobacteria	Burkholderiales	Sutterellaceae					2		2.17391	0.00180013		92.7273	1.51154
139	Family	Proteobacteria	Pseudomonadota	Gammaproteobacteria	Burkholderiales	Methylophilaceae					1		5.65217	0.000680586		1.81818	5.5982e-05
140	Family	Proteobacteria	Pseudomonadota	Gammaproteobacteria	Burkholderiales	Alcaligenaceae					1		0.57971	0.000177244		0	0
141	Family	Proteobacteria	Pseudomonadota	Gammaproteobacteria	Pasteurellales	Pasteurellaceae					9		30.1449	0.00499862		30.9091	0.0128644
142	Family	Proteobacteria	Pseudomonadota	Gammaproteobacteria	Pseudomonadales	Moraxellaceae					3		2.46377	0.00070286		1.81818	0.000271626
143	Family	Proteobacteria	Pseudomonadota	Gammaproteobacteria	Enterobacterales	Enterobacteriaceae					1		0.144928	1.12933e-05		1.81818	0.0430683
144	Family	Deferribacterota	Deferribacterota	Deferribacteres	Deferribacterales	Deferribacteraceae					19		93.7681	1.57695		74.5455	0.713202
145	Family	Verrucomicrobiota	Verrucomicrobiota	Verrucomicrobiae	Opitutales	Puniceicoccaceae					11		93.7681	1.04148		80	0.763377
146	Family	Verrucomicrobiota	Verrucomicrobiota	__	__	__					1		0.57971	4.71072e-05		0	0
147	Family	Actinobacteriota	Actinomycetota	Coriobacteriia	Coriobacteriales	Eggerthellaceae					117		99.8551	0.33012		80	0.065091
148	Family	Actinobacteriota	Actinomycetota	Coriobacteriia	Coriobacteriales	Coriobacteriales_Incertae_Sedis					3		32.1739	0.0315706		0	0
149	Family	Actinobacteriota	Actinomycetota	Actinobacteria	Bifidobacteriales	Bifidobacteriaceae					2		11.7391	0.100277		50.9091	1.42163
150	Family	Actinobacteriota	Actinomycetota	Actinobacteria	Corynebacteriales	Corynebacteriaceae					4		58.8406	0.0162994		65.4545	0.0159543
151	Family	Actinobacteriota	Actinomycetota	Actinobacteria	Micrococcales	Dermabacteraceae					1		17.6812	0.00161445		7.27273	0.000378657
152	Family	Actinobacteriota	Actinomycetota	Actinobacteria	Micrococcales	Micrococcaceae					1		11.1594	0.000994677		9.09091	0.000759957
153	Family	Actinobacteriota	Actinomycetota	Actinobacteria	Micrococcales	Microbacteriaceae					1		0.289855	0.000104152		0	0
154	Family	Actinobacteriota	Actinomycetota	Actinobacteria	Micrococcales	Brevibacteriaceae					1		0.289855	5.97188e-05		0	0
155	Family	Cyanobacteria	Cyanobacteriota	Vampirivibrionia	Gastranaerophilales	Gastranaerophilales					48		91.5942	0.188343		92.7273	1.20815
156	Family	Patescibacteria	CPR group	Saccharimonadia	Saccharimonadales	Saccharimonadaceae					33		81.4493	0.0365724		1.81818	0.000263033
157	Family	__	__	__	__	__					2		0.434783	5.85399e-05		1.81818	0.000114455
158	Family	Fusobacteriota	Fusobacteriota	Fusobacteriia	Fusobacteriales	Fusobacteriaceae					1		0	0		32.7273	2.6336
159	Genus	Firmicutes	Bacillota	Clostridia	Lachnospirales	Lachnospiraceae	Lachnospiraceae_NK4A136_group				456		100	8.29364		32.7273	1.24932
160	Genus	Firmicutes	Bacillota	Clostridia	Lachnospirales	Lachnospiraceae	uncultured				614		100	4.43076		52.7273	1.39954
161	Genus	Firmicutes	Bacillota	Clostridia	Lachnospirales	Lachnospiraceae	__				363		100	2.34876		100	13.7735
162	Genus	Firmicutes	Bacillota	Clostridia	Lachnospirales	Lachnospiraceae	Roseburia				208		99.8551	2.3201		69.0909	0.509753
163	Genus	Firmicutes	Bacillota	Clostridia	Lachnospirales	Lachnospiraceae	Lachnospiraceae_UCG-001				80		98.5507	1.54902		52.7273	0.117398
164	Genus	Firmicutes	Bacillota	Clostridia	Lachnospirales	Lachnospiraceae	Blautia				70		98.8406	0.690091		83.6364	2.78873
165	Genus	Firmicutes	Bacillota	Clostridia	Lachnospirales	Lachnospiraceae	Lachnoclostridium				78		100	0.528265		90.9091	2.38342
166	Genus	Firmicutes	Bacillota	Clostridia	Lachnospirales	Lachnospiraceae	A2				22		93.4783	0.496509		1.81818	0.00558945
167	Genus	Firmicutes	Bacillota	Clostridia	Lachnospirales	Lachnospiraceae	[Eubacterium]_xylanophilum_group				15		97.3913	0.480445		0	0
168	Genus	Firmicutes	Bacillota	Clostridia	Lachnospirales	Lachnospiraceae	Lachnospiraceae_UCG-006				37		99.4203	0.414804		50.9091	0.581587
169	Genus	Firmicutes	Bacillota	Clostridia	Lachnospirales	Lachnospiraceae	Tyzzerella				50		97.1014	0.409301		3.63636	0.00444581
170	Genus	Firmicutes	Bacillota	Clostridia	Lachnospirales	Lachnospiraceae	ASF356				11		86.9565	0.335533		3.63636	0.0473056
171	Genus	Firmicutes	Bacillota	Clostridia	Lachnospirales	Lachnospiraceae	Coprococcus				3		22.1739	0.304942		0	0
172	Genus	Firmicutes	Bacillota	Clostridia	Lachnospirales	Lachnospiraceae	Acetatifactor				12		80.2899	0.258671		1.81818	0.000657582
173	Genus	Firmicutes	Bacillota	Clostridia	Lachnospirales	Lachnospiraceae	GCA-900066575				54		95.942	0.20374		1.81818	0.00108501
174	Genus	Firmicutes	Bacillota	Clostridia	Lachnospirales	Lachnospiraceae	Lachnospiraceae_NK4B4_group				22		83.4783	0.151285		0	0
175	Genus	Firmicutes	Bacillota	Clostridia	Lachnospirales	Lachnospiraceae	Lachnospira				5		62.4638	0.0962051		3.63636	0.00629332
176	Genus	Firmicutes	Bacillota	Clostridia	Lachnospirales	Lachnospiraceae	Tuzzerella				4		92.3188	0.0852251		0	0
177	Genus	Firmicutes	Bacillota	Clostridia	Lachnospirales	Lachnospiraceae	Lachnospiraceae_FCS020_group				20		89.1304	0.0820786		1.81818	0.00253169
178	Genus	Firmicutes	Bacillota	Clostridia	Lachnospirales	Lachnospiraceae	Acetitomaculum				18		73.0435	0.0550576		1.81818	0.00156971
179	Genus	Firmicutes	Bacillota	Clostridia	Lachnospirales	Lachnospiraceae	Oribacterium				2		65.0725	0.0434651		0	0
180	Genus	Firmicutes	Bacillota	Clostridia	Lachnospirales	Lachnospiraceae	Lachnospiraceae_AC2044_group				4		70.1449	0.0220505		0	0
181	Genus	Firmicutes	Bacillota	Clostridia	Lachnospirales	Lachnospiraceae	[Ruminococcus]_gauvreauii_group				3		22.3188	0.0119008		0	0
182	Genus	Firmicutes	Bacillota	Clostridia	Lachnospirales	Lachnospiraceae	[Ruminococcus]_torques_group				3		32.4638	0.0111025		0	0
183	Genus	Firmicutes	Bacillota	Clostridia	Lachnospirales	Lachnospiraceae	[Eubacterium]_ruminantium_group				1		3.62319	0.00931624		1.81818	0.0201002
184	Genus	Firmicutes	Bacillota	Clostridia	Lachnospirales	Lachnospiraceae	Eisenbergiella				5		49.4203	0.0099553		0	0
185	Genus	Firmicutes	Bacillota	Clostridia	Lachnospirales	Lachnospiraceae	Anaerosporobacter				1		4.34783	0.00450485		0	0
186	Genus	Firmicutes	Bacillota	Clostridia	Lachnospirales	Lachnospiraceae	Lachnospiraceae_UCG-010				4		21.3043	0.00248554		1.81818	0.00101925
187	Genus	Firmicutes	Bacillota	Clostridia	Lachnospirales	Lachnospiraceae	[Eubacterium]_fissicatena_group				1		22.3188	0.00231322		0	0
188	Genus	Firmicutes	Bacillota	Clostridia	Lachnospirales	Lachnospiraceae	[Eubacterium]_oxidoreducens_group				10		8.4058	0.000802974		1.81818	0.000151853
189	Genus	Firmicutes	Bacillota	Clostridia	Lachnospirales	Lachnospiraceae	Dorea				3		3.91304	0.00035917		0	0
190	Genus	Firmicutes	Bacillota	Clostridia	Lachnospirales	Lachnospiraceae	Anaerostignum				1		3.47826	0.000294786		0	0
191	Genus	Firmicutes	Bacillota	Clostridia	Lachnospirales	Lachnospiraceae	Marvinbryantia				1		2.46377	0.000197756		0	0
192	Genus	Firmicutes	Bacillota	Clostridia	Lachnospirales	Lachnospiraceae	Lachnospiraceae_NK3A20_group				2		1.44928	6.90133e-05		0	0
193	Genus	Firmicutes	Bacillota	Clostridia	Lachnospirales	Lachnospiraceae	Lachnospiraceae_UCG-009				1		0.434783	3.58391e-05		0	0
194	Genus	Firmicutes	Bacillota	Clostridia	Lachnospirales	Lachnospiraceae	Butyrivibrio				1		0.57971	3.35204e-05		0	0
195	Genus	Firmicutes	Bacillota	Clostridia	Lachnospirales	Lachnospiraceae	Anaerostipes				1		0	0		74.5455	0.109358
196	Genus	Firmicutes	Bacillota	Clostridia	Oscillospirales	Oscillospiraceae	uncultured				342		100	3.63169		49.0909	1.38002
197	Genus	Firmicutes	Bacillota	Clostridia	Oscillospirales	Oscillospiraceae	Colidextribacter				94		100	0.651082		34.5455	0.137757
198	Genus	Firmicutes	Bacillota	Clostridia	Oscillospirales	Oscillospiraceae	Oscillibacter				45		100	0.56281		7.27273	0.0546528
199	Genus	Firmicutes	Bacillota	Clostridia	Oscillospirales	Oscillospiraceae	UCG-005				32		96.5217	0.307713		0	0
200	Genus	Firmicutes	Bacillota	Clostridia	Oscillospirales	Oscillospiraceae	UCG-003				26		99.7101	0.214349		1.81818	0.00399783
201	Genus	Firmicutes	Bacillota	Clostridia	Oscillospirales	Oscillospiraceae	NK4A214_group				23		97.5362	0.179144		0	0
202	Genus	Firmicutes	Bacillota	Clostridia	Oscillospirales	Oscillospiraceae	__				35		77.8261	0.0340441		3.63636	0.00147605
203	Genus	Firmicutes	Bacillota	Clostridia	Oscillospirales	Oscillospiraceae	UCG-002				3		33.6232	0.0326473		0	0
204	Genus	Firmicutes	Bacillota	Clostridia	Oscillospirales	Oscillospiraceae	UCG-007				3		17.3913	0.00244349		0	0
205	Genus	Firmicutes	Bacillota	Clostridia	Oscillospirales	Oscillospiraceae	Flavonifractor				2		21.1594	0.00227192		0	0
206	Genus	Firmicutes	Bacillota	Clostridia	Oscillospirales	Oscillospiraceae	Oscillospira				1		2.89855	0.000280503		0	0
207	Genus	Firmicutes	Bacillota	Clostridia	Oscillospirales	Ruminococcaceae	uncultured				210		100	2.32366		80	0.513509
208	Genus	Firmicutes	Bacillota	Clostridia	Oscillospirales	Ruminococcaceae	Ruminococcus				9		77.2464	0.837614		3.63636	0.0357857
209	Genus	Firmicutes	Bacillota	Clostridia	Oscillospirales	Ruminococcaceae	Incertae_Sedis				117		100	0.642932		100	0.848027
210	Genus	Firmicutes	Bacillota	Clostridia	Oscillospirales	Ruminococcaceae	[Eubacterium]_siraeum_group				17		91.0145	0.634286		0	0
211	Genus	Firmicutes	Bacillota	Clostridia	Oscillospirales	Ruminococcaceae	UBA1819				35		99.1304	0.43276		5.45455	0.0257454
212	Genus	Firmicutes	Bacillota	Clostridia	Oscillospirales	Ruminococcaceae	Fournierella				11		81.3043	0.282825		1.81818	0.00227654
213	Genus	Firmicutes	Bacillota	Clostridia	Oscillospirales	Ruminococcaceae	Ruminococcaceae				10		70.5797	0.125615		0	0
214	Genus	Firmicutes	Bacillota	Clostridia	Oscillospirales	Ruminococcaceae	__				42		85.6522	0.0428775		3.63636	0.00450638
215	Genus	Firmicutes	Bacillota	Clostridia	Oscillospirales	Ruminococcaceae	Paludicola				5		44.6377	0.00609563		85.4545	0.0697392
216	Genus	Firmicutes	Bacillota	Clostridia	Oscillospirales	Ruminococcaceae	Anaerofilum				4		29.2754	0.00470569		0	0
217	Genus	Firmicutes	Bacillota	Clostridia	Oscillospirales	Ruminococcaceae	Anaerotruncus				7		34.3478	0.00435233		16.3636	0.0151407
218	Genus	Firmicutes	Bacillota	Clostridia	Oscillospirales	Ruminococcaceae	Candidatus_Soleaferrea				2		7.10145	0.00237416		0	0
219	Genus	Firmicutes	Bacillota	Clostridia	Oscillospirales	Butyricicoccaceae	Butyricicoccus				22		94.2029	0.125907		1.81818	0.00687173
220	Genus	Firmicutes	Bacillota	Clostridia	Oscillospirales	Butyricicoccaceae	UCG-009				20		95.7971	0.122707		1.81818	0.00061078
221	Genus	Firmicutes	Bacillota	Clostridia	Oscillospirales	[Eubacterium]_coprostanoligenes_group	[Eubacterium]_coprostanoligenes_group				15		68.8406	0.0660359		23.6364	0.0427035
222	Genus	Firmicutes	Bacillota	Clostridia	Oscillospirales	UCG-010	UCG-010				8		65.942	0.0325431		5.45455	0.000968203
223	Genus	Firmicutes	Bacillota	Clostridia	Oscillospirales	[Clostridium]_methylpentosum_group	[Clostridium]_methylpentosum_group				2		4.34783	0.00984156		0	0
224	Genus	Firmicutes	Bacillota	Clostridia	Oscillospirales	__	__				16		19.4203	0.00205434		74.5455	0.0314815
225	Genus	Firmicutes	Bacillota	Clostridia	Oscillospirales	Oscillospirales	Hydrogenoanaerobacterium				2		3.62319	0.000289611		0	0
226	Genus	Firmicutes	Bacillota	Clostridia	Christensenellales	Christensenellaceae	uncultured				19		83.4783	2.28488		27.2727	0.00389249
227	Genus	Firmicutes	Bacillota	Clostridia	Christensenellales	Christensenellaceae	__				30		85.2174	2.24722		5.45455	0.00191958
228	Genus	Firmicutes	Bacillota	Clostridia	Christensenellales	Christensenellaceae	Christensenella				5		35.942	0.00440311		1.81818	0.000333153
229	Genus	Firmicutes	Bacillota	Clostridia	Christensenellales	Christensenellaceae	Christensenellaceae_R-7_group				2		1.15942	0.000303781		0	0
230	Genus	Firmicutes	Bacillota	Clostridia	Clostridia_vadinBB60_group	Clostridia_vadinBB60_group	Clostridia_vadinBB60_group				299		100	2.47932		34.5455	0.263169
231	Genus	Firmicutes	Bacillota	Clostridia	Peptococcales	Peptococcaceae	uncultured				17		93.6232	0.465774		1.81818	0.00399783
232	Genus	Firmicutes	Bacillota	Clostridia	Peptococcales	Peptococcaceae	Peptococcus				27		95.0725	0.107553		1.81818	0.00328791
233	Genus	Firmicutes	Bacillota	Clostridia	Peptostreptococcales-Tissierellales	Anaerovoracaceae	Family_XIII_UCG-001				5		86.5217	0.0756518		0	0
234	Genus	Firmicutes	Bacillota	Clostridia	Peptostreptococcales-Tissierellales	Anaerovoracaceae	[Eubacterium]_brachy_group				21		95.6522	0.067052		7.27273	0.0110236
235	Genus	Firmicutes	Bacillota	Clostridia	Peptostreptococcales-Tissierellales	Anaerovoracaceae	Family_XIII_AD3011_group				13		77.8261	0.0396454		1.81818	0.000313433
236	Genus	Firmicutes	Bacillota	Clostridia	Peptostreptococcales-Tissierellales	Anaerovoracaceae	__				5		23.6232	0.00502402		0	0
237	Genus	Firmicutes	Bacillota	Clostridia	Peptostreptococcales-Tissierellales	Anaerovoracaceae	Anaerovorax				4		22.6087	0.00224834		1.81818	0.00193987
238	Genus	Firmicutes	Bacillota	Clostridia	Peptostreptococcales-Tissierellales	Anaerovoracaceae	[Eubacterium]_nodatum_group				2		6.52174	0.000736118		16.3636	0.00989464
239	Genus	Firmicutes	Bacillota	Clostridia	Peptostreptococcales-Tissierellales	Peptostreptococcales-Tissierellales	Anoxynatronum				1		0.57971	2.32141e-05		0	0
240	Genus	Firmicutes	Bacillota	Clostridia	Monoglobales	Monoglobaceae	Monoglobus				5		32.8986	0.186232		0	0
241	Genus	Firmicutes	Bacillota	Clostridia	__	__	__				28		87.2464	0.0536834		3.63636	0.00368817
242	Genus	Firmicutes	Bacillota	Clostridia	Clostridia_UCG-014	Clostridia_UCG-014	Clostridia_UCG-014				103		81.8841	0.0489002		1.81818	9.74426e-05
243	Genus	Firmicutes	Bacillota	Clostridia	Clostridiales	Clostridiaceae	Candidatus_Arthromitus				2		14.7826	0.0534368		3.63636	0.0153057
244	Genus	Firmicutes	Bacillota	Clostridia	Clostridiales	Clostridiaceae	Clostridium_sensu_stricto_1				1		0	0		1.81818	0.000980733
245	Genus	Firmicutes	Bacillota	Clostridia	Eubacteriales	Anaerofustaceae	Anaerofustis				2		11.7391	0.0011016		27.2727	0.00667957
246	Genus	Firmicutes	Bacillota	Clostridia	Clostridia	Gracilibacteraceae	__				2		2.17391	0.000169168		0	0
247	Genus	Firmicutes	Bacillota	Bacilli	Lactobacillales	Lactobacillaceae	Lactobacillus				66		95.2174	5.02719		98.1818	6.1882
248	Genus	Firmicutes	Bacillota	Bacilli	Lactobacillales	Streptococcaceae	Streptococcus				14		55.7971	0.0120648		45.4545	0.00975538
249	Genus	Firmicutes	Bacillota	Bacilli	Lactobacillales	Aerococcaceae	Aerococcus				3		9.42029	0.00316678		3.63636	0.000444096
250	Genus	Firmicutes	Bacillota	Bacilli	Lactobacillales	Aerococcaceae	Facklamia				1		2.31884	0.000473296		3.63636	0.000195516
251	Genus	Firmicutes	Bacillota	Bacilli	Lactobacillales	Carnobacteriaceae	Atopostipes				2		1.15942	0.000167742		0	0
252	Genus	Firmicutes	Bacillota	Bacilli	Lactobacillales	Carnobacteriaceae	Trichococcus				1		0.57971	4.04956e-05		0	0
253	Genus	Firmicutes	Bacillota	Bacilli	Lactobacillales	Enterococcaceae	Enterococcus				2		0	0		18.1818	0.0250086
254	Genus	Firmicutes	Bacillota	Bacilli	Erysipelotrichales	Erysipelotrichaceae	Ileibacterium				9		18.1159	0.631533		1.81818	3.28791e-05
255	Genus	Firmicutes	Bacillota	Bacilli	Erysipelotrichales	Erysipelotrichaceae	__				6		10.2899	0.578724		5.45455	0.00261229
256	Genus	Firmicutes	Bacillota	Bacilli	Erysipelotrichales	Erysipelotrichaceae	uncultured				9		27.3913	0.167154		0	0
257	Genus	Firmicutes	Bacillota	Bacilli	Erysipelotrichales	Erysipelotrichaceae	[Clostridium]_innocuum_group				6		0	0		92.7273	0.826696
258	Genus	Firmicutes	Bacillota	Bacilli	Erysipelotrichales	Erysipelotrichaceae	Dielma				1		0	0		9.09091	0.0102328
259	Genus	Firmicutes	Bacillota	Bacilli	Erysipelotrichales	Erysipelotrichaceae	Holdemania				1		0	0		9.09091	0.0105379
260	Genus	Firmicutes	Bacillota	Bacilli	Erysipelotrichales	Erysipelatoclostridiaceae	UCG-004				1		2.02899	0.000703034		0	0
261	Genus	Firmicutes	Bacillota	Bacilli	Erysipelotrichales	Erysipelatoclostridiaceae	Candidatus_Stoquefichus				1		0	0		16.3636	0.0503989
262	Genus	Firmicutes	Bacillota	Bacilli	Erysipelotrichales	Erysipelatoclostridiaceae	Erysipelatoclostridium				1		0	0		7.27273	0.0195091
263	Genus	Firmicutes	Bacillota	Bacilli	Acholeplasmatales	Acholeplasmataceae	Anaeroplasma				2		49.5652	0.478316		0	0
264	Genus	Firmicutes	Bacillota	Bacilli	RF39	RF39	RF39				138		85.5072	0.0742875		0	0
265	Genus	Firmicutes	Bacillota	Bacilli	Mycoplasmatales	Mycoplasmataceae	Ureaplasma				4		13.0435	0.0107035		23.6364	0.0321152
266	Genus	Firmicutes	Bacillota	Bacilli	Staphylococcales	Staphylococcaceae	Staphylococcus				5		2.89855	0.000738857		7.27273	0.00179091
267	Genus	Firmicutes	Bacillota	Bacilli	Staphylococcales	Staphylococcaceae	Jeotgalicoccus				4		4.92754	0.000733244		7.27273	0.000516096
268	Genus	Firmicutes	Bacillota	Bacilli	Bacillales	Planococcaceae	__				1		1.44928	0.000185203		1.81818	9.80733e-05
269	Genus	Firmicutes	Bacillota	Bacilli	Bacillales	Planococcaceae	Sporosarcina				1		0.869565	8.8503e-05		0	0
270	Genus	Firmicutes	Bacillota	Bacilli	Bacillales	Planococcaceae	Lysinibacillus				1		0.724638	6.89526e-05		0	0
271	Genus	Firmicutes	Bacillota	Bacilli	Bacillales	Bacillaceae	Bacillus				2		1.88406	0.000291325		0	0
272	Genus	Firmicutes	Bacillota	Bacilli	Thermoactinomycetales	Thermoactinomycetaceae	Thermoactinomyces				2		4.63768	0.000482777		1.81818	0.000109588
273	Genus	Firmicutes	Bacillota	Bacilli	Thermoactinomycetales	Thermoactinomycetaceae	__				1		0.434783	1.63225e-05		0	0
274	Genus	Firmicutes	Bacillota	Negativicutes	Veillonellales-Selenomonadales	Selenomonadaceae	Veillonellaceae_UCG-001				2		18.2609	0.122864		52.7273	0.675058
275	Genus	Firmicutes	Bacillota	Negativicutes	Veillonellales-Selenomonadales	Veillonellaceae	Veillonella				1		0.289855	1.72633e-05		5.45455	0.0143961
276	Genus	Firmicutes	Bacillota	Syntrophomonadia	Syntrophomonadales	Syntrophomonadaceae	Syntrophomonas				1		30.8696	0.00810213		0	0
277	Genus	Firmicutes	Bacillota	Syntrophomonadia	Syntrophomonadales	Syntrophomonadaceae	__				1		0.57971	4.68527e-05		0	0
278	Genus	Bacteroidota	Bacteroidota	Bacteroidia	Bacteroidales	Muribaculaceae	Muribaculaceae				407		100	16.5451		100	38.498
279	Genus	Bacteroidota	Bacteroidota	Bacteroidia	Bacteroidales	Rikenellaceae	Alistipes				28		100	3.52571		58.1818	0.504149
280	Genus	Bacteroidota	Bacteroidota	Bacteroidia	Bacteroidales	Rikenellaceae	Rikenella				5		69.4203	0.258664		1.81818	0.0166576
281	Genus	Bacteroidota	Bacteroidota	Bacteroidia	Bacteroidales	Rs-E47_termite_group	Rs-E47_termite_group				17		75.7971	3.51645		38.1818	0.412877
282	Genus	Bacteroidota	Bacteroidota	Bacteroidia	Bacteroidales	Marinifilaceae	Odoribacter				14		97.1014	1.76688		7.27273	0.0179038
283	Genus	Bacteroidota	Bacteroidota	Bacteroidia	Bacteroidales	__	__				6		66.8116	1.46489		0	0
284	Genus	Bacteroidota	Bacteroidota	Bacteroidia	Bacteroidales	F082	F082				4		1.88406	0.000155204		0	0
285	Genus	Bacteroidota	Bacteroidota	Bacteroidia	Bacteroidales	Bacteroidaceae	Bacteroides				3		0.434783	5.52615e-05		54.5455	1.8254
286	Genus	Desulfobacterota	Thermodesulfobacteriota	Desulfovibrionia	Desulfovibrionales	Desulfovibrionaceae	Desulfovibrio				164		100	8.07263		98.1818	5.786
287	Genus	Desulfobacterota	Thermodesulfobacteriota	Desulfovibrionia	Desulfovibrionales	Desulfovibrionaceae	Bilophila				5		97.6812	0.333643		100	0.171265
288	Genus	Desulfobacterota	Thermodesulfobacteriota	Desulfovibrionia	Desulfovibrionales	Desulfovibrionaceae	__				1		27.971	0.0954108		1.81818	0.014159
289	Genus	Desulfobacterota	Thermodesulfobacteriota	Desulfovibrionia	Desulfovibrionales	Desulfovibrionaceae	uncultured				9		76.5217	0.0295955		100	0.212019
290	Genus	Desulfobacterota	Thermodesulfobacteriota	Desulfovibrionia	Desulfovibrionales	__	__				5		92.029	0.510834		54.5455	0.123499
291	Genus	Desulfobacterota	Thermodesulfobacteriota	Desulfovibrionia	Desulfovibrionales	Desulfomicrobiaceae	Desulfomicrobium				1		0.869565	4.55682e-05		0	0
292	Genus	Spirochaetota	Spirochaetota	Spirochaetia	Spirochaetales	Spirochaetaceae	Termite_Treponema_cluster				8		68.9855	4.32373		7.27273	0.0514385
293	Genus	Spirochaetota	Spirochaetota	Spirochaetia	Spirochaetales	Spirochaetaceae	Treponema				6		43.6232	0.169644		0	0
294	Genus	Spirochaetota	Spirochaetota	Spirochaetia	Spirochaetales	Spirochaetaceae	__				3		1.44928	8.49284e-05		0	0
295	Genus	Spirochaetota	Spirochaetota	Brachyspirae	Brachyspirales	Brachyspiraceae	Brachyspira				3		81.7391	0.026385		45.4545	0.00964456
296	Genus	Campilobacterota	Campylobacterota	Campylobacteria	Campylobacterales	Helicobacteraceae	Helicobacter				4		86.2319	2.95153		98.1818	6.79124
297	Genus	Proteobacteria	Pseudomonadota	Alphaproteobacteria	Rickettsiales	uncultured	uncultured				18		100	1.86826		94.5455	1.53317
298	Genus	Proteobacteria	Pseudomonadota	Alphaproteobacteria	Paracaedibacterales	Paracaedibacteraceae	uncultured				9		89.7101	0.637535		92.7273	0.529123
299	Genus	Proteobacteria	Pseudomonadota	Alphaproteobacteria	Rhizobiales	Rhizobiales_Incertae_Sedis	Bauldia				2		16.5217	0.025755		1.81818	0.00654046
300	Genus	Proteobacteria	Pseudomonadota	Alphaproteobacteria	Rhodospirillales	uncultured	uncultured				7		35.7971	0.0137433		78.1818	0.435315
301	Genus	Proteobacteria	Pseudomonadota	Gammaproteobacteria	Cellvibrionales	Cellvibrionaceae	__				1		40.5797	0.213739		45.4545	0.237701
302	Genus	Proteobacteria	Pseudomonadota	Gammaproteobacteria	Burkholderiales	Oxalobacteraceae	Oxalobacter				4		91.4493	0.0812345		54.5455	0.0336872
303	Genus	Proteobacteria	Pseudomonadota	Gammaproteobacteria	Burkholderiales	Nitrosomonadaceae	Nitrosomonas				5		84.2029	0.022681		90.9091	0.0270194
304	Genus	Proteobacteria	Pseudomonadota	Gammaproteobacteria	Burkholderiales	Sutterellaceae	Parasutterella				2		2.17391	0.00180013		92.7273	1.51154
305	Genus	Proteobacteria	Pseudomonadota	Gammaproteobacteria	Burkholderiales	Methylophilaceae	OM43_clade				1		5.65217	0.000680586		1.81818	5.5982e-05
306	Genus	Proteobacteria	Pseudomonadota	Gammaproteobacteria	Burkholderiales	Alcaligenaceae	Paenalcaligenes				1		0.57971	0.000177244		0	0
307	Genus	Proteobacteria	Pseudomonadota	Gammaproteobacteria	Pasteurellales	Pasteurellaceae	__				1		23.3333	0.00366388		23.6364	0.00538859
308	Genus	Proteobacteria	Pseudomonadota	Gammaproteobacteria	Pasteurellales	Pasteurellaceae	Pasteurella				1		7.97101	0.0008865		5.45455	0.000462944
309	Genus	Proteobacteria	Pseudomonadota	Gammaproteobacteria	Pasteurellales	Pasteurellaceae	Haemophilus				4		3.91304	0.000335667		3.63636	0.000746924
310	Genus	Proteobacteria	Pseudomonadota	Gammaproteobacteria	Pasteurellales	Pasteurellaceae	Rodentibacter				3		1.5942	0.000112572		3.63636	0.00626591
311	Genus	Proteobacteria	Pseudomonadota	Gammaproteobacteria	Pseudomonadales	Moraxellaceae	Acinetobacter				1		1.73913	0.000582514		0	0
312	Genus	Proteobacteria	Pseudomonadota	Gammaproteobacteria	Pseudomonadales	Moraxellaceae	Psychrobacter				1		0.57971	8.66699e-05		1.81818	0.000271626
313	Genus	Proteobacteria	Pseudomonadota	Gammaproteobacteria	Pseudomonadales	Moraxellaceae	Enhydrobacter				1		0.289855	3.36757e-05		0	0
314	Genus	Proteobacteria	Pseudomonadota	Gammaproteobacteria	Enterobacterales	Enterobacteriaceae	Enterobacter				1		0.144928	1.12933e-05		1.81818	0.0430683
315	Genus	Deferribacterota	Deferribacterota	Deferribacteres	Deferribacterales	Deferribacteraceae	Mucispirillum				19		93.7681	1.57695		74.5455	0.713202
316	Genus	Verrucomicrobiota	Verrucomicrobiota	Verrucomicrobiae	Opitutales	Puniceicoccaceae	__				9		92.3188	0.923883		78.1818	0.606217
317	Genus	Verrucomicrobiota	Verrucomicrobiota	Verrucomicrobiae	Opitutales	Puniceicoccaceae	uncultured				2		21.3043	0.117602		20	0.15716
318	Genus	Verrucomicrobiota	Verrucomicrobiota	__	__	__	__				1		0.57971	4.71072e-05		0	0
319	Genus	Actinobacteriota	Actinomycetota	Coriobacteriia	Coriobacteriales	Eggerthellaceae	Enterorhabdus				90		99.8551	0.285414		80	0.0518881
320	Genus	Actinobacteriota	Actinomycetota	Coriobacteriia	Coriobacteriales	Eggerthellaceae	__				12		60.2899	0.0224016		0	0
321	Genus	Actinobacteriota	Actinomycetota	Coriobacteriia	Coriobacteriales	Eggerthellaceae	Adlercreutzia				14		67.971	0.0219968		49.0909	0.0132028
322	Genus	Actinobacteriota	Actinomycetota	Coriobacteriia	Coriobacteriales	Eggerthellaceae	uncultured				1		2.75362	0.000307713		0	0
323	Genus	Actinobacteriota	Actinomycetota	Coriobacteriia	Coriobacteriales	Coriobacteriales_Incertae_Sedis	uncultured				3		32.1739	0.0315706		0	0
324	Genus	Actinobacteriota	Actinomycetota	Actinobacteria	Bifidobacteriales	Bifidobacteriaceae	Bifidobacterium				2		11.7391	0.100277		50.9091	1.42163
325	Genus	Actinobacteriota	Actinomycetota	Actinobacteria	Corynebacteriales	Corynebacteriaceae	Corynebacterium				4		58.8406	0.0162994		65.4545	0.0159543
326	Genus	Actinobacteriota	Actinomycetota	Actinobacteria	Micrococcales	Dermabacteraceae	Brachybacterium				1		17.6812	0.00161445		7.27273	0.000378657
327	Genus	Actinobacteriota	Actinomycetota	Actinobacteria	Micrococcales	Micrococcaceae	Rothia				1		11.1594	0.000994677		9.09091	0.000759957
328	Genus	Actinobacteriota	Actinomycetota	Actinobacteria	Micrococcales	Microbacteriaceae	Leucobacter				1		0.289855	0.000104152		0	0
329	Genus	Actinobacteriota	Actinomycetota	Actinobacteria	Micrococcales	Brevibacteriaceae	Brevibacterium				1		0.289855	5.97188e-05		0	0
330	Genus	Cyanobacteria	Cyanobacteriota	Vampirivibrionia	Gastranaerophilales	Gastranaerophilales	Gastranaerophilales				48		91.5942	0.188343		92.7273	1.20815
331	Genus	Patescibacteria	CPR group	Saccharimonadia	Saccharimonadales	Saccharimonadaceae	Candidatus_Saccharimonas				33		81.4493	0.0365724		1.81818	0.000263033
332	Genus	__	__	__	__	__	__				2		0.434783	5.85399e-05		1.81818	0.000114455
333	Genus	Fusobacteriota	Fusobacteriota	Fusobacteriia	Fusobacteriales	Fusobacteriaceae	Fusobacterium				1		0	0		32.7273	2.6336
334	Species	Firmicutes	Bacillota	Clostridia	Lachnospirales	Lachnospiraceae	Lachnospiraceae_NK4A136_group	__			12		32.1739	0.0497101		1.81818	0.00183234
335	Species	Firmicutes	Bacillota	Clostridia	Lachnospirales	Lachnospiraceae	Lachnospiraceae_NK4A136_group	uncultured_bacterium			444		100	8.24392		30.9091	1.24749
336	Species	Firmicutes	Bacillota	Clostridia	Lachnospirales	Lachnospiraceae	uncultured	__			20		76.5217	0.0544487		3.63636	0.00983337
337	Species	Firmicutes	Bacillota	Clostridia	Lachnospirales	Lachnospiraceae	uncultured	uncultured_bacterium			593		100	4.37622		52.7273	1.3897
338	Species	Firmicutes	Bacillota	Clostridia	Lachnospirales	Lachnospiraceae	uncultured	uncultured_organism			1		1.44928	9.58024e-05		0	0
339	Species	Firmicutes	Bacillota	Clostridia	Lachnospirales	Lachnospiraceae	__	__			363		100	2.34876		100	13.7735
340	Species	Firmicutes	Bacillota	Clostridia	Lachnospirales	Lachnospiraceae	Roseburia	__			11		63.7681	0.0438611		0	0
341	Species	Firmicutes	Bacillota	Clostridia	Lachnospirales	Lachnospiraceae	Roseburia	uncultured_bacterium			197		99.8551	2.27624		69.0909	0.509753
342	Species	Firmicutes	Bacillota	Clostridia	Lachnospirales	Lachnospiraceae	Lachnospiraceae_UCG-001	uncultured_bacterium			78		98.5507	1.50364		52.7273	0.117398
343	Species	Firmicutes	Bacillota	Clostridia	Lachnospirales	Lachnospiraceae	Lachnospiraceae_UCG-001	__			2		38.6957	0.0453772		0	0
344	Species	Firmicutes	Bacillota	Clostridia	Lachnospirales	Lachnospiraceae	Blautia	__			2		1.73913	0.000228575		7.27273	0.000779126
345	Species	Firmicutes	Bacillota	Clostridia	Lachnospirales	Lachnospiraceae	Blautia	uncultured_bacterium			68		98.8406	0.689862		83.6364	2.78796
346	Species	Firmicutes	Bacillota	Clostridia	Lachnospirales	Lachnospiraceae	Lachnoclostridium	__			21		52.1739	0.0148495		89.0909	2.0599
347	Species	Firmicutes	Bacillota	Clostridia	Lachnospirales	Lachnospiraceae	Lachnoclostridium	uncultured_bacterium			56		100	0.50339		36.3636	0.323518
348	Species	Firmicutes	Bacillota	Clostridia	Lachnospirales	Lachnospiraceae	Lachnoclostridium	uncultured_organism			1		17.5362	0.0100253		0	0
349	Species	Firmicutes	Bacillota	Clostridia	Lachnospirales	Lachnospiraceae	A2	__			3		3.04348	0.000215044		0	0
350	Species	Firmicutes	Bacillota	Clostridia	Lachnospirales	Lachnospiraceae	A2	uncultured_bacterium			19		93.4783	0.496294		1.81818	0.00558945
351	Species	Firmicutes	Bacillota	Clostridia	Lachnospirales	Lachnospiraceae	[Eubacterium]_xylanophilum_group	uncultured_bacterium			15		97.3913	0.480445		0	0
352	Species	Firmicutes	Bacillota	Clostridia	Lachnospirales	Lachnospiraceae	Lachnospiraceae_UCG-006	uncultured_bacterium			37		99.4203	0.414804		50.9091	0.581587
353	Species	Firmicutes	Bacillota	Clostridia	Lachnospirales	Lachnospiraceae	Tyzzerella	__			19		85.5072	0.295847		1.81818	0.0028276
354	Species	Firmicutes	Bacillota	Clostridia	Lachnospirales	Lachnospiraceae	Tyzzerella	uncultured_bacterium			30		73.1884	0.113433		1.81818	0.00161821
355	Species	Firmicutes	Bacillota	Clostridia	Lachnospirales	Lachnospiraceae	Tyzzerella	uncultured_rumen			1		0.289855	2.13215e-05		0	0
356	Species	Firmicutes	Bacillota	Clostridia	Lachnospirales	Lachnospiraceae	ASF356	uncultured_bacterium			11		86.9565	0.335533		3.63636	0.0473056
357	Species	Firmicutes	Bacillota	Clostridia	Lachnospirales	Lachnospiraceae	Coprococcus	uncultured_bacterium			3		22.1739	0.304942		0	0
358	Species	Firmicutes	Bacillota	Clostridia	Lachnospirales	Lachnospiraceae	Acetatifactor	__			3		61.5942	0.232182		0	0
359	Species	Firmicutes	Bacillota	Clostridia	Lachnospirales	Lachnospiraceae	Acetatifactor	uncultured_bacterium			9		55.942	0.0264885		1.81818	0.000657582
360	Species	Firmicutes	Bacillota	Clostridia	Lachnospirales	Lachnospiraceae	GCA-900066575	__			1		5.36232	0.00938939		0	0
361	Species	Firmicutes	Bacillota	Clostridia	Lachnospirales	Lachnospiraceae	GCA-900066575	uncultured_bacterium			53		95.6522	0.19435		1.81818	0.00108501
362	Species	Firmicutes	Bacillota	Clostridia	Lachnospirales	Lachnospiraceae	Lachnospiraceae_NK4B4_group	__			1		3.47826	0.00162197		0	0
363	Species	Firmicutes	Bacillota	Clostridia	Lachnospirales	Lachnospiraceae	Lachnospiraceae_NK4B4_group	uncultured_bacterium			21		83.0435	0.149663		0	0
364	Species	Firmicutes	Bacillota	Clostridia	Lachnospirales	Lachnospiraceae	Lachnospira	__			2		0.869565	4.02376e-05		0	0
365	Species	Firmicutes	Bacillota	Clostridia	Lachnospirales	Lachnospiraceae	Lachnospira	uncultured_bacterium			3		62.4638	0.0961649		3.63636	0.00629332
366	Species	Firmicutes	Bacillota	Clostridia	Lachnospirales	Lachnospiraceae	Tuzzerella	uncultured_bacterium			4		92.3188	0.0852251		0	0
367	Species	Firmicutes	Bacillota	Clostridia	Lachnospirales	Lachnospiraceae	Lachnospiraceae_FCS020_group	uncultured_bacterium			20		89.1304	0.0820786		1.81818	0.00253169
368	Species	Firmicutes	Bacillota	Clostridia	Lachnospirales	Lachnospiraceae	Acetitomaculum	__			2		1.15942	0.000121135		0	0
369	Species	Firmicutes	Bacillota	Clostridia	Lachnospirales	Lachnospiraceae	Acetitomaculum	uncultured_bacterium			16		72.6087	0.0549364		1.81818	0.00156971
370	Species	Firmicutes	Bacillota	Clostridia	Lachnospirales	Lachnospiraceae	Oribacterium	__			2		65.0725	0.0434651		0	0
371	Species	Firmicutes	Bacillota	Clostridia	Lachnospirales	Lachnospiraceae	Lachnospiraceae_AC2044_group	__			2		69.8551	0.0219233		0	0
372	Species	Firmicutes	Bacillota	Clostridia	Lachnospirales	Lachnospiraceae	Lachnospiraceae_AC2044_group	uncultured_bacterium			2		1.73913	0.000127266		0	0
373	Species	Firmicutes	Bacillota	Clostridia	Lachnospirales	Lachnospiraceae	[Ruminococcus]_gauvreauii_group	uncultured_bacterium			3		22.3188	0.0119008		0	0
374	Species	Firmicutes	Bacillota	Clostridia	Lachnospirales	Lachnospiraceae	[Ruminococcus]_torques_group	__			1		0.724638	3.72234e-05		0	0
375	Species	Firmicutes	Bacillota	Clostridia	Lachnospirales	Lachnospiraceae	[Ruminococcus]_torques_group	uncultured_bacterium			2		32.029	0.0110653		0	0
376	Species	Firmicutes	Bacillota	Clostridia	Lachnospirales	Lachnospiraceae	[Eubacterium]_ruminantium_group	uncultured_bacterium			1		3.62319	0.00931624		1.81818	0.0201002
377	Species	Firmicutes	Bacillota	Clostridia	Lachnospirales	Lachnospiraceae	Eisenbergiella	__			1		0.724638	5.47363e-05		0	0
378	Species	Firmicutes	Bacillota	Clostridia	Lachnospirales	Lachnospiraceae	Eisenbergiella	uncultured_bacterium			4		48.9855	0.00990057		0	0
379	Species	Firmicutes	Bacillota	Clostridia	Lachnospirales	Lachnospiraceae	Anaerosporobacter	uncultured_bacterium			1		4.34783	0.00450485		0	0
380	Species	Firmicutes	Bacillota	Clostridia	Lachnospirales	Lachnospiraceae	Lachnospiraceae_UCG-010	uncultured_bacterium			4		21.3043	0.00248554		1.81818	0.00101925
381	Species	Firmicutes	Bacillota	Clostridia	Lachnospirales	Lachnospiraceae	[Eubacterium]_fissicatena_group	__			1		22.3188	0.00231322		0	0
382	Species	Firmicutes	Bacillota	Clostridia	Lachnospirales	Lachnospiraceae	[Eubacterium]_oxidoreducens_group	uncultured_bacterium			9		7.82609	0.000762028		1.81818	0.000151853
383	Species	Firmicutes	Bacillota	Clostridia	Lachnospirales	Lachnospiraceae	[Eubacterium]_oxidoreducens_group	__			1		0.57971	4.09459e-05		0	0
384	Species	Firmicutes	Bacillota	Clostridia	Lachnospirales	Lachnospiraceae	Dorea	__			1		1.30435	0.000105884		0	0
385	Species	Firmicutes	Bacillota	Clostridia	Lachnospirales	Lachnospiraceae	Dorea	uncultured_bacterium			2		2.75362	0.000253286		0	0
386	Species	Firmicutes	Bacillota	Clostridia	Lachnospirales	Lachnospiraceae	Anaerostignum	__			1		3.47826	0.000294786		0	0
387	Species	Firmicutes	Bacillota	Clostridia	Lachnospirales	Lachnospiraceae	Marvinbryantia	uncultured_bacterium			1		2.46377	0.000197756		0	0
388	Species	Firmicutes	Bacillota	Clostridia	Lachnospirales	Lachnospiraceae	Lachnospiraceae_NK3A20_group	uncultured_bacterium			2		1.44928	6.90133e-05		0	0
389	Species	Firmicutes	Bacillota	Clostridia	Lachnospirales	Lachnospiraceae	Lachnospiraceae_UCG-009	__			1		0.434783	3.58391e-05		0	0
390	Species	Firmicutes	Bacillota	Clostridia	Lachnospirales	Lachnospiraceae	Butyrivibrio	__			1		0.57971	3.35204e-05		0	0
391	Species	Firmicutes	Bacillota	Clostridia	Lachnospirales	Lachnospiraceae	Anaerostipes	__			1		0	0		74.5455	0.109358
392	Species	Firmicutes	Bacillota	Clostridia	Oscillospirales	Oscillospiraceae	uncultured	__			6		17.1014	0.00674895		3.63636	7.89325e-05
393	Species	Firmicutes	Bacillota	Clostridia	Oscillospirales	Oscillospiraceae	uncultured	uncultured_bacterium			336		100	3.62494		49.0909	1.37994
394	Species	Firmicutes	Bacillota	Clostridia	Oscillospirales	Oscillospiraceae	Colidextribacter	__			2		14.7826	0.00178593		0	0
395	Species	Firmicutes	Bacillota	Clostridia	Oscillospirales	Oscillospiraceae	Colidextribacter	uncultured_bacterium			92		100	0.649296		34.5455	0.137757
396	Species	Firmicutes	Bacillota	Clostridia	Oscillospirales	Oscillospiraceae	Oscillibacter	uncultured_bacterium			45		100	0.56281		7.27273	0.0546528
397	Species	Firmicutes	Bacillota	Clostridia	Oscillospirales	Oscillospiraceae	UCG-005	__			12		43.1884	0.0380514		0	0
398	Species	Firmicutes	Bacillota	Clostridia	Oscillospirales	Oscillospiraceae	UCG-005	uncultured_bacterium			18		95.3623	0.265506		0	0
399	Species	Firmicutes	Bacillota	Clostridia	Oscillospirales	Oscillospiraceae	UCG-005	uncultured_rumen			2		27.8261	0.00415502		0	0
400	Species	Firmicutes	Bacillota	Clostridia	Oscillospirales	Oscillospiraceae	UCG-003	uncultured_bacterium			26		99.7101	0.214349		1.81818	0.00399783
401	Species	Firmicutes	Bacillota	Clostridia	Oscillospirales	Oscillospiraceae	NK4A214_group	__			1		0.57971	4.45884e-05		0	0
402	Species	Firmicutes	Bacillota	Clostridia	Oscillospirales	Oscillospiraceae	NK4A214_group	uncultured_bacterium			22		97.5362	0.179099		0	0
403	Species	Firmicutes	Bacillota	Clostridia	Oscillospirales	Oscillospiraceae	__	__			35		77.8261	0.0340441		3.63636	0.00147605
404	Species	Firmicutes	Bacillota	Clostridia	Oscillospirales	Oscillospiraceae	UCG-002	uncultured_bacterium			3		33.6232	0.0326473		0	0
405	Species	Firmicutes	Bacillota	Clostridia	Oscillospirales	Oscillospiraceae	UCG-007	__			3		17.3913	0.00244349		0	0
406	Species	Firmicutes	Bacillota	Clostridia	Oscillospirales	Oscillospiraceae	Flavonifractor	uncultured_bacterium			2		21.1594	0.00227192		0	0
407	Species	Firmicutes	Bacillota	Clostridia	Oscillospirales	Oscillospiraceae	Oscillospira	__			1		2.89855	0.000280503		0	0
408	Species	Firmicutes	Bacillota	Clostridia	Oscillospirales	Ruminococcaceae	uncultured	__			23		98.2609	0.971862		9.09091	0.0414008
409	Species	Firmicutes	Bacillota	Clostridia	Oscillospirales	Ruminococcaceae	uncultured	uncultured_bacterium			187		100	1.35179		80	0.472108
410	Species	Firmicutes	Bacillota	Clostridia	Oscillospirales	Ruminococcaceae	Ruminococcus	__			3		24.3478	0.124486		3.63636	0.0357857
411	Species	Firmicutes	Bacillota	Clostridia	Oscillospirales	Ruminococcaceae	Ruminococcus	uncultured_bacterium			6		74.4928	0.713128		0	0
412	Species	Firmicutes	Bacillota	Clostridia	Oscillospirales	Ruminococcaceae	Incertae_Sedis	__			9		66.5217	0.0845096		3.63636	0.0112008
413	Species	Firmicutes	Bacillota	Clostridia	Oscillospirales	Ruminococcaceae	Incertae_Sedis	uncultured_bacterium			107		100	0.555971		69.0909	0.758103
414	Species	Firmicutes	Bacillota	Clostridia	Oscillospirales	Ruminococcaceae	Incertae_Sedis	uncultured_organism			1		2.46377	0.0024511		54.5455	0.078723
415	Species	Firmicutes	Bacillota	Clostridia	Oscillospirales	Ruminococcaceae	[Eubacterium]_siraeum_group	uncultured_bacterium			17		91.0145	0.634286		0	0
416	Species	Firmicutes	Bacillota	Clostridia	Oscillospirales	Ruminococcaceae	UBA1819	__			26		96.2319	0.231904		5.45455	0.0156285
417	Species	Firmicutes	Bacillota	Clostridia	Oscillospirales	Ruminococcaceae	UBA1819	uncultured_organism			9		86.5217	0.200855		5.45455	0.0101169
418	Species	Firmicutes	Bacillota	Clostridia	Oscillospirales	Ruminococcaceae	Fournierella	__			8		67.5362	0.0408894		1.81818	0.00227654
419	Species	Firmicutes	Bacillota	Clostridia	Oscillospirales	Ruminococcaceae	Fournierella	uncultured_bacterium			3		48.5507	0.241936		0	0
420	Species	Firmicutes	Bacillota	Clostridia	Oscillospirales	Ruminococcaceae	Ruminococcaceae	uncultured_bacterium			10		70.5797	0.125615		0	0
421	Species	Firmicutes	Bacillota	Clostridia	Oscillospirales	Ruminococcaceae	__	__			42		85.6522	0.0428775		3.63636	0.00450638
422	Species	Firmicutes	Bacillota	Clostridia	Oscillospirales	Ruminococcaceae	Paludicola	uncultured_bacterium			5		44.6377	0.00609563		85.4545	0.0697392
423	Species	Firmicutes	Bacillota	Clostridia	Oscillospirales	Ruminococcaceae	Anaerofilum	__			4		29.2754	0.00470569		0	0
424	Species	Firmicutes	Bacillota	Clostridia	Oscillospirales	Ruminococcaceae	Anaerotruncus	__			2		2.17391	0.000159431		3.63636	0.000938784
425	Species	Firmicutes	Bacillota	Clostridia	Oscillospirales	Ruminococcaceae	Anaerotruncus	uncultured_bacterium			5		32.6087	0.0041929		12.7273	0.0142019
426	Species	Firmicutes	Bacillota	Clostridia	Oscillospirales	Ruminococcaceae	Candidatus_Soleaferrea	uncultured_bacterium			2		7.10145	0.00237416		0	0
427	Species	Firmicutes	Bacillota	Clostridia	Oscillospirales	Butyricicoccaceae	Butyricicoccus	uncultured_bacterium			22		94.2029	0.125907		1.81818	0.00687173
428	Species	Firmicutes	Bacillota	Clostridia	Oscillospirales	Butyricicoccaceae	UCG-009	__			2		21.3043	0.00464487		1.81818	0.00061078
429	Species	Firmicutes	Bacillota	Clostridia	Oscillospirales	Butyricicoccaceae	UCG-009	uncultured_bacterium			18		95.7971	0.118062		0	0
430	Species	Firmicutes	Bacillota	Clostridia	Oscillospirales	[Eubacterium]_coprostanoligenes_group	[Eubacterium]_coprostanoligenes_group	uncultured_bacterium			15		68.8406	0.0660359		23.6364	0.0427035
431	Species	Firmicutes	Bacillota	Clostridia	Oscillospirales	UCG-010	UCG-010	uncultured_bacterium			8		65.942	0.0325431		5.45455	0.000968203
432	Species	Firmicutes	Bacillota	Clostridia	Oscillospirales	[Clostridium]_methylpentosum_group	[Clostridium]_methylpentosum_group	__			2		4.34783	0.00984156		0	0
433	Species	Firmicutes	Bacillota	Clostridia	Oscillospirales	__	__	__			16		19.4203	0.00205434		74.5455	0.0314815
434	Species	Firmicutes	Bacillota	Clostridia	Oscillospirales	Oscillospirales	Hydrogenoanaerobacterium	__			1		2.75362	0.000212496		0	0
435	Species	Firmicutes	Bacillota	Clostridia	Oscillospirales	Oscillospirales	Hydrogenoanaerobacterium	uncultured_bacterium			1		0.869565	7.71153e-05		0	0
436	Species	Firmicutes	Bacillota	Clostridia	Christensenellales	Christensenellaceae	uncultured	__			6		67.6812	0.704649		1.81818	0.000149172
437	Species	Firmicutes	Bacillota	Clostridia	Christensenellales	Christensenellaceae	uncultured	uncultured_bacterium			13		73.0435	1.58023		27.2727	0.00374331
438	Species	Firmicutes	Bacillota	Clostridia	Christensenellales	Christensenellaceae	__	__			30		85.2174	2.24722		5.45455	0.00191958
439	Species	Firmicutes	Bacillota	Clostridia	Christensenellales	Christensenellaceae	Christensenella	__			5		35.942	0.00440311		1.81818	0.000333153
440	Species	Firmicutes	Bacillota	Clostridia	Christensenellales	Christensenellaceae	Christensenellaceae_R-7_group	uncultured_bacterium			2		1.15942	0.000303781		0	0
441	Species	Firmicutes	Bacillota	Clostridia	Clostridia_vadinBB60_group	Clostridia_vadinBB60_group	Clostridia_vadinBB60_group	uncultured_bacterium			270		100	2.21807		34.5455	0.263169
442	Species	Firmicutes	Bacillota	Clostridia	Clostridia_vadinBB60_group	Clostridia_vadinBB60_group	Clostridia_vadinBB60_group	__			22		67.6812	0.143397		0	0
443	Species	Firmicutes	Bacillota	Clostridia	Clostridia_vadinBB60_group	Clostridia_vadinBB60_group	Clostridia_vadinBB60_group	uncultured_Clostridiales			7		39.2754	0.117848		0	0
444	Species	Firmicutes	Bacillota	Clostridia	Peptococcales	Peptococcaceae	uncultured	uncultured_bacterium			17		93.6232	0.465774		1.81818	0.00399783
445	Species	Firmicutes	Bacillota	Clostridia	Peptococcales	Peptococcaceae	Peptococcus	__			25		94.3478	0.102128		1.81818	0.00328791
446	Species	Firmicutes	Bacillota	Clostridia	Peptococcales	Peptococcaceae	Peptococcus	uncultured_organism			2		32.6087	0.00542544		0	0
447	Species	Firmicutes	Bacillota	Clostridia	Peptostreptococcales-Tissierellales	Anaerovoracaceae	Family_XIII_UCG-001	uncultured_bacterium			5		86.5217	0.0756518		0	0
448	Species	Firmicutes	Bacillota	Clostridia	Peptostreptococcales-Tissierellales	Anaerovoracaceae	[Eubacterium]_brachy_group	uncultured_bacterium			21		95.6522	0.067052		7.27273	0.0110236
449	Species	Firmicutes	Bacillota	Clostridia	Peptostreptococcales-Tissierellales	Anaerovoracaceae	Family_XIII_AD3011_group	__			1		16.5217	0.00206855		0	0
450	Species	Firmicutes	Bacillota	Clostridia	Peptostreptococcales-Tissierellales	Anaerovoracaceae	Family_XIII_AD3011_group	uncultured_bacterium			12		76.8116	0.0375769		1.81818	0.000313433
451	Species	Firmicutes	Bacillota	Clostridia	Peptostreptococcales-Tissierellales	Anaerovoracaceae	__	__			5		23.6232	0.00502402		0	0
452	Species	Firmicutes	Bacillota	Clostridia	Peptostreptococcales-Tissierellales	Anaerovoracaceae	Anaerovorax	__			1		1.88406	0.000157737		0	0
453	Species	Firmicutes	Bacillota	Clostridia	Peptostreptococcales-Tissierellales	Anaerovoracaceae	Anaerovorax	uncultured_bacterium			3		21.1594	0.00209061		1.81818	0.00193987
454	Species	Firmicutes	Bacillota	Clostridia	Peptostreptococcales-Tissierellales	Anaerovoracaceae	[Eubacterium]_nodatum_group	uncultured_bacterium			2		6.52174	0.000736118		16.3636	0.00989464
455	Species	Firmicutes	Bacillota	Clostridia	Peptostreptococcales-Tissierellales	Peptostreptococcales-Tissierellales	Anoxynatronum	__			1		0.57971	2.32141e-05		0	0
456	Species	Firmicutes	Bacillota	Clostridia	Monoglobales	Monoglobaceae	Monoglobus	uncultured_bacterium			5		32.8986	0.186232		0	0
457	Species	Firmicutes	Bacillota	Clostridia	__	__	__	__			28		87.2464	0.0536834		3.63636	0.00368817
458	Species	Firmicutes	Bacillota	Clostridia	Clostridia_UCG-014	Clostridia_UCG-014	Clostridia_UCG-014	__			4		7.3913	0.00149645		0	0
459	Species	Firmicutes	Bacillota	Clostridia	Clostridia_UCG-014	Clostridia_UCG-014	Clostridia_UCG-014	uncultured_bacterium			98		80.8696	0.0460054		1.81818	9.74426e-05
460	Species	Firmicutes	Bacillota	Clostridia	Clostridia_UCG-014	Clostridia_UCG-014	Clostridia_UCG-014	uncultured_organism			1		6.52174	0.00139833		0	0
461	Species	Firmicutes	Bacillota	Clostridia	Clostridiales	Clostridiaceae	Candidatus_Arthromitus	Candidatus_Arthromitus			2		14.7826	0.0534368		3.63636	0.0153057
462	Species	Firmicutes	Bacillota	Clostridia	Clostridiales	Clostridiaceae	Clostridium_sensu_stricto_1	uncultured_bacterium			1		0	0		1.81818	0.000980733
463	Species	Firmicutes	Bacillota	Clostridia	Eubacteriales	Anaerofustaceae	Anaerofustis	__			2		11.7391	0.0011016		27.2727	0.00667957
464	Species	Firmicutes	Bacillota	Clostridia	Clostridia	Gracilibacteraceae	__	__			2		2.17391	0.000169168		0	0
465	Species	Firmicutes	Bacillota	Bacilli	Lactobacillales	Lactobacillaceae	Lactobacillus	Lactobacillus_johnsonii			2		28.9855	0.323736		43.6364	0.481127
466	Species	Firmicutes	Bacillota	Bacilli	Lactobacillales	Lactobacillaceae	Lactobacillus	Lactobacillus_reuteri			1		0.434783	1.85939e-05		1.81818	0.000149172
467	Species	Firmicutes	Bacillota	Bacilli	Lactobacillales	Lactobacillaceae	Lactobacillus	__			32		88.1159	3.39665		89.0909	4.20781
468	Species	Firmicutes	Bacillota	Bacilli	Lactobacillales	Lactobacillaceae	Lactobacillus	uncultured_bacterium			31		89.7101	1.30678		98.1818	1.49911
469	Species	Firmicutes	Bacillota	Bacilli	Lactobacillales	Streptococcaceae	Streptococcus	Streptococcus_criceti			1		17.1014	0.00188292		10.9091	0.00123364
470	Species	Firmicutes	Bacillota	Bacilli	Lactobacillales	Streptococcaceae	Streptococcus	__			9		50.5797	0.0099469		38.1818	0.00816435
471	Species	Firmicutes	Bacillota	Bacilli	Lactobacillales	Streptococcaceae	Streptococcus	Streptococcus_halotolerans			1		1.01449	0.000105407		3.63636	0.000357394
472	Species	Firmicutes	Bacillota	Bacilli	Lactobacillales	Streptococcaceae	Streptococcus	Streptococcus_salivarius			1		0.289855	3.18345e-05		0	0
473	Species	Firmicutes	Bacillota	Bacilli	Lactobacillales	Streptococcaceae	Streptococcus	uncultured_bacterium			2		1.30435	9.77439e-05		0	0
474	Species	Firmicutes	Bacillota	Bacilli	Lactobacillales	Aerococcaceae	Aerococcus	Aerococcus_viridans			2		1.73913	0.000148239		1.81818	5.43252e-05
475	Species	Firmicutes	Bacillota	Bacilli	Lactobacillales	Aerococcaceae	Aerococcus	__			1		8.98551	0.00301854		1.81818	0.00038977
476	Species	Firmicutes	Bacillota	Bacilli	Lactobacillales	Aerococcaceae	Facklamia	__			1		2.31884	0.000473296		3.63636	0.000195516
477	Species	Firmicutes	Bacillota	Bacilli	Lactobacillales	Carnobacteriaceae	Atopostipes	uncultured_bacterium			2		1.15942	0.000167742		0	0
478	Species	Firmicutes	Bacillota	Bacilli	Lactobacillales	Carnobacteriaceae	Trichococcus	__			1		0.57971	4.04956e-05		0	0
479	Species	Firmicutes	Bacillota	Bacilli	Lactobacillales	Enterococcaceae	Enterococcus	__			2		0	0		18.1818	0.0250086
480	Species	Firmicutes	Bacillota	Bacilli	Erysipelotrichales	Erysipelotrichaceae	Ileibacterium	__			9		18.1159	0.631533		1.81818	3.28791e-05
481	Species	Firmicutes	Bacillota	Bacilli	Erysipelotrichales	Erysipelotrichaceae	__	__			6		10.2899	0.578724		5.45455	0.00261229
482	Species	Firmicutes	Bacillota	Bacilli	Erysipelotrichales	Erysipelotrichaceae	uncultured	__			1		7.82609	0.00270902		0	0
483	Species	Firmicutes	Bacillota	Bacilli	Erysipelotrichales	Erysipelotrichaceae	uncultured	uncultured_bacterium			8		21.1594	0.164445		0	0
484	Species	Firmicutes	Bacillota	Bacilli	Erysipelotrichales	Erysipelotrichaceae	[Clostridium]_innocuum_group	__			1		0	0		5.45455	0.000468491
485	Species	Firmicutes	Bacillota	Bacilli	Erysipelotrichales	Erysipelotrichaceae	[Clostridium]_innocuum_group	uncultured_bacterium			5		0	0		92.7273	0.826227
486	Species	Firmicutes	Bacillota	Bacilli	Erysipelotrichales	Erysipelotrichaceae	Dielma	uncultured_bacterium			1		0	0		9.09091	0.0102328
487	Species	Firmicutes	Bacillota	Bacilli	Erysipelotrichales	Erysipelotrichaceae	Holdemania	__			1		0	0		9.09091	0.0105379
488	Species	Firmicutes	Bacillota	Bacilli	Erysipelotrichales	Erysipelatoclostridiaceae	UCG-004	uncultured_bacterium			1		2.02899	0.000703034		0	0
489	Species	Firmicutes	Bacillota	Bacilli	Erysipelotrichales	Erysipelatoclostridiaceae	Candidatus_Stoquefichus	uncultured_bacterium			1		0	0		16.3636	0.0503989
490	Species	Firmicutes	Bacillota	Bacilli	Erysipelotrichales	Erysipelatoclostridiaceae	Erysipelatoclostridium	__			1		0	0		7.27273	0.0195091
491	Species	Firmicutes	Bacillota	Bacilli	Acholeplasmatales	Acholeplasmataceae	Anaeroplasma	uncultured_bacterium			2		49.5652	0.478316		0	0
492	Species	Firmicutes	Bacillota	Bacilli	RF39	RF39	RF39	__			21		46.5217	0.0118871		0	0
493	Species	Firmicutes	Bacillota	Bacilli	RF39	RF39	RF39	uncultured_bacterium			116		82.6087	0.0623812		0	0
494	Species	Firmicutes	Bacillota	Bacilli	RF39	RF39	RF39	uncultured_rumen			1		0.289855	1.92281e-05		0	0
495	Species	Firmicutes	Bacillota	Bacilli	Mycoplasmatales	Mycoplasmataceae	Ureaplasma	uncultured_bacterium			4		13.0435	0.0107035		23.6364	0.0321152
496	Species	Firmicutes	Bacillota	Bacilli	Staphylococcales	Staphylococcaceae	Staphylococcus	Staphylococcus_sp.			1		0.289855	1.8085e-05		5.45455	0.00136985
497	Species	Firmicutes	Bacillota	Bacilli	Staphylococcales	Staphylococcaceae	Staphylococcus	__			4		2.75362	0.000720772		5.45455	0.000421054
498	Species	Firmicutes	Bacillota	Bacilli	Staphylococcales	Staphylococcaceae	Jeotgalicoccus	__			3		3.91304	0.000607258		7.27273	0.000516096
499	Species	Firmicutes	Bacillota	Bacilli	Staphylococcales	Staphylococcaceae	Jeotgalicoccus	uncultured_bacterium			1		1.44928	0.000125986		0	0
500	Species	Firmicutes	Bacillota	Bacilli	Bacillales	Planococcaceae	__	__			1		1.44928	0.000185203		1.81818	9.80733e-05
501	Species	Firmicutes	Bacillota	Bacilli	Bacillales	Planococcaceae	Sporosarcina	uncultured_bacterium			1		0.869565	8.8503e-05		0	0
502	Species	Firmicutes	Bacillota	Bacilli	Bacillales	Planococcaceae	Lysinibacillus	Solibacillus_sp.			1		0.724638	6.89526e-05		0	0
503	Species	Firmicutes	Bacillota	Bacilli	Bacillales	Bacillaceae	Bacillus	__			2		1.88406	0.000291325		0	0
504	Species	Firmicutes	Bacillota	Bacilli	Thermoactinomycetales	Thermoactinomycetaceae	Thermoactinomyces	__			2		4.63768	0.000482777		1.81818	0.000109588
505	Species	Firmicutes	Bacillota	Bacilli	Thermoactinomycetales	Thermoactinomycetaceae	__	__			1		0.434783	1.63225e-05		0	0
506	Species	Firmicutes	Bacillota	Negativicutes	Veillonellales-Selenomonadales	Selenomonadaceae	Veillonellaceae_UCG-001	uncultured_rumen			2		18.2609	0.122864		52.7273	0.675058
507	Species	Firmicutes	Bacillota	Negativicutes	Veillonellales-Selenomonadales	Veillonellaceae	Veillonella	uncultured_bacterium			1		0.289855	1.72633e-05		5.45455	0.0143961
508	Species	Firmicutes	Bacillota	Syntrophomonadia	Syntrophomonadales	Syntrophomonadaceae	Syntrophomonas	__			1		30.8696	0.00810213		0	0
509	Species	Firmicutes	Bacillota	Syntrophomonadia	Syntrophomonadales	Syntrophomonadaceae	__	__			1		0.57971	4.68527e-05		0	0
510	Species	Bacteroidota	Bacteroidota	Bacteroidia	Bacteroidales	Muribaculaceae	Muribaculaceae	uncultured_bacterium			407		100	16.5451		100	38.498
511	Species	Bacteroidota	Bacteroidota	Bacteroidia	Bacteroidales	Rikenellaceae	Alistipes	__			2		1.88406	0.000260461		3.63636	0.000203958
512	Species	Bacteroidota	Bacteroidota	Bacteroidia	Bacteroidales	Rikenellaceae	Alistipes	uncultured_bacterium			26		100	3.52545		58.1818	0.503945
513	Species	Bacteroidota	Bacteroidota	Bacteroidia	Bacteroidales	Rikenellaceae	Rikenella	__			5		69.4203	0.258664		1.81818	0.0166576
514	Species	Bacteroidota	Bacteroidota	Bacteroidia	Bacteroidales	Rs-E47_termite_group	Rs-E47_termite_group	__			16		75.7971	3.5164		38.1818	0.412877
515	Species	Bacteroidota	Bacteroidota	Bacteroidia	Bacteroidales	Rs-E47_termite_group	Rs-E47_termite_group	uncultured_bacterium			1		0.724638	4.76768e-05		0	0
516	Species	Bacteroidota	Bacteroidota	Bacteroidia	Bacteroidales	Marinifilaceae	Odoribacter	__			6		86.6667	1.13761		3.63636	0.0151366
517	Species	Bacteroidota	Bacteroidota	Bacteroidia	Bacteroidales	Marinifilaceae	Odoribacter	uncultured_bacterium			8		91.1594	0.629266		3.63636	0.00276721
518	Species	Bacteroidota	Bacteroidota	Bacteroidia	Bacteroidales	__	__	__			6		66.8116	1.46489		0	0
519	Species	Bacteroidota	Bacteroidota	Bacteroidia	Bacteroidales	F082	F082	__			3		1.5942	0.000118468		0	0
520	Species	Bacteroidota	Bacteroidota	Bacteroidia	Bacteroidales	F082	F082	uncultured_bacterium			1		0.434783	3.67361e-05		0	0
521	Species	Bacteroidota	Bacteroidota	Bacteroidia	Bacteroidales	Bacteroidaceae	Bacteroides	uncultured_bacterium			3		0.434783	5.52615e-05		54.5455	1.8254
522	Species	Desulfobacterota	Thermodesulfobacteriota	Desulfovibrionia	Desulfovibrionales	Desulfovibrionaceae	Desulfovibrio	Desulfovibrio_hydrothermalis			21		95.942	0.538207		80	0.22634
523	Species	Desulfobacterota	Thermodesulfobacteriota	Desulfovibrionia	Desulfovibrionales	Desulfovibrionaceae	Desulfovibrio	__			89		100	3.77717		98.1818	3.56145
524	Species	Desulfobacterota	Thermodesulfobacteriota	Desulfovibrionia	Desulfovibrionales	Desulfovibrionaceae	Desulfovibrio	uncultured_bacterium			54		98.9855	3.75726		87.2727	1.99821
525	Species	Desulfobacterota	Thermodesulfobacteriota	Desulfovibrionia	Desulfovibrionales	Desulfovibrionaceae	Bilophila	uncultured_bacterium			5		97.6812	0.333643		100	0.171265
526	Species	Desulfobacterota	Thermodesulfobacteriota	Desulfovibrionia	Desulfovibrionales	Desulfovibrionaceae	__	__			1		27.971	0.0954108		1.81818	0.014159
527	Species	Desulfobacterota	Thermodesulfobacteriota	Desulfovibrionia	Desulfovibrionales	Desulfovibrionaceae	uncultured	__			3		3.91304	0.000198826		1.81818	6.1338e-05
528	Species	Desulfobacterota	Thermodesulfobacteriota	Desulfovibrionia	Desulfovibrionales	Desulfovibrionaceae	uncultured	uncultured_bacterium			6		76.2319	0.0293967		100	0.211957
529	Species	Desulfobacterota	Thermodesulfobacteriota	Desulfovibrionia	Desulfovibrionales	__	__	__			5		92.029	0.510834		54.5455	0.123499
530	Species	Desulfobacterota	Thermodesulfobacteriota	Desulfovibrionia	Desulfovibrionales	Desulfomicrobiaceae	Desulfomicrobium	uncultured_bacterium			1		0.869565	4.55682e-05		0	0
531	Species	Spirochaetota	Spirochaetota	Spirochaetia	Spirochaetales	Spirochaetaceae	Termite_Treponema_cluster	__			8		68.9855	4.32373		7.27273	0.0514385
532	Species	Spirochaetota	Spirochaetota	Spirochaetia	Spirochaetales	Spirochaetaceae	Treponema	__			6		43.6232	0.169644		0	0
533	Species	Spirochaetota	Spirochaetota	Spirochaetia	Spirochaetales	Spirochaetaceae	__	__			3		1.44928	8.49284e-05		0	0
534	Species	Spirochaetota	Spirochaetota	Brachyspirae	Brachyspirales	Brachyspiraceae	Brachyspira	__			3		81.7391	0.026385		45.4545	0.00964456
535	Species	Campilobacterota	Campylobacterota	Campylobacteria	Campylobacterales	Helicobacteraceae	Helicobacter	__			4		86.2319	2.95153		98.1818	6.79124
536	Species	Proteobacteria	Pseudomonadota	Alphaproteobacteria	Rickettsiales	uncultured	uncultured	__			8		85.6522	1.17745		72.7273	0.906945
537	Species	Proteobacteria	Pseudomonadota	Alphaproteobacteria	Rickettsiales	uncultured	uncultured	uncultured_Alphaproteobacteria			10		98.5507	0.690811		92.7273	0.626229
538	Species	Proteobacteria	Pseudomonadota	Alphaproteobacteria	Paracaedibacterales	Paracaedibacteraceae	uncultured	__			1		66.2319	0.450964		41.8182	0.260849
539	Species	Proteobacteria	Pseudomonadota	Alphaproteobacteria	Paracaedibacterales	Paracaedibacteraceae	uncultured	uncultured_Alphaproteobacteria			1		17.8261	0.110805		14.5455	0.107618
540	Species	Proteobacteria	Pseudomonadota	Alphaproteobacteria	Paracaedibacterales	Paracaedibacteraceae	uncultured	uncultured_bacterium			7		72.7536	0.0757657		83.6364	0.160656
541	Species	Proteobacteria	Pseudomonadota	Alphaproteobacteria	Rhizobiales	Rhizobiales_Incertae_Sedis	Bauldia	__			1		0.724638	3.49577e-05		0	0
542	Species	Proteobacteria	Pseudomonadota	Alphaproteobacteria	Rhizobiales	Rhizobiales_Incertae_Sedis	Bauldia	uncultured_bacterium			1		16.5217	0.02572		1.81818	0.00654046
543	Species	Proteobacteria	Pseudomonadota	Alphaproteobacteria	Rhodospirillales	uncultured	uncultured	uncultured_bacterium			7		35.7971	0.0137433		78.1818	0.435315
544	Species	Proteobacteria	Pseudomonadota	Gammaproteobacteria	Cellvibrionales	Cellvibrionaceae	__	__			1		40.5797	0.213739		45.4545	0.237701
545	Species	Proteobacteria	Pseudomonadota	Gammaproteobacteria	Burkholderiales	Oxalobacteraceae	Oxalobacter	__			4		91.4493	0.0812345		54.5455	0.0336872
546	Species	Proteobacteria	Pseudomonadota	Gammaproteobacteria	Burkholderiales	Nitrosomonadaceae	Nitrosomonas	__			5		84.2029	0.022681		90.9091	0.0270194
547	Species	Proteobacteria	Pseudomonadota	Gammaproteobacteria	Burkholderiales	Sutterellaceae	Parasutterella	uncultured_bacterium			2		2.17391	0.00180013		92.7273	1.51154
548	Species	Proteobacteria	Pseudomonadota	Gammaproteobacteria	Burkholderiales	Methylophilaceae	OM43_clade	uncultured_bacterium			1		5.65217	0.000680586		1.81818	5.5982e-05
549	Species	Proteobacteria	Pseudomonadota	Gammaproteobacteria	Burkholderiales	Alcaligenaceae	Paenalcaligenes	__			1		0.57971	0.000177244		0	0
550	Species	Proteobacteria	Pseudomonadota	Gammaproteobacteria	Pasteurellales	Pasteurellaceae	__	__			1		23.3333	0.00366388		23.6364	0.00538859
551	Species	Proteobacteria	Pseudomonadota	Gammaproteobacteria	Pasteurellales	Pasteurellaceae	Pasteurella	Pasteurella_multocida			1		7.97101	0.0008865		5.45455	0.000462944
552	Species	Proteobacteria	Pseudomonadota	Gammaproteobacteria	Pasteurellales	Pasteurellaceae	Haemophilus	Haemophilus_pittmaniae			3		3.04348	0.000265297		3.63636	0.000746924
553	Species	Proteobacteria	Pseudomonadota	Gammaproteobacteria	Pasteurellales	Pasteurellaceae	Haemophilus	__			1		1.01449	7.03692e-05		0	0
554	Species	Proteobacteria	Pseudomonadota	Gammaproteobacteria	Pasteurellales	Pasteurellaceae	Rodentibacter	Pasteurellaceae_bacterium			1		0.57971	5.45191e-05		0	0
555	Species	Proteobacteria	Pseudomonadota	Gammaproteobacteria	Pasteurellales	Pasteurellaceae	Rodentibacter	__			2		1.01449	5.80533e-05		3.63636	0.00626591
556	Species	Proteobacteria	Pseudomonadota	Gammaproteobacteria	Pseudomonadales	Moraxellaceae	Acinetobacter	__			1		1.73913	0.000582514		0	0
557	Species	Proteobacteria	Pseudomonadota	Gammaproteobacteria	Pseudomonadales	Moraxellaceae	Psychrobacter	Psychrobacter_sp.			1		0.57971	8.66699e-05		1.81818	0.000271626
558	Species	Proteobacteria	Pseudomonadota	Gammaproteobacteria	Pseudomonadales	Moraxellaceae	Enhydrobacter	uncultured_bacterium			1		0.289855	3.36757e-05		0	0
559	Species	Proteobacteria	Pseudomonadota	Gammaproteobacteria	Enterobacterales	Enterobacteriaceae	Enterobacter	__			1		0.144928	1.12933e-05		1.81818	0.0430683
560	Species	Deferribacterota	Deferribacterota	Deferribacteres	Deferribacterales	Deferribacteraceae	Mucispirillum	__			9		72.7536	0.0145845		38.1818	0.00613727
561	Species	Deferribacterota	Deferribacterota	Deferribacteres	Deferribacterales	Deferribacteraceae	Mucispirillum	uncultured_bacterium			10		81.7391	1.56237		63.6364	0.707065
562	Species	Verrucomicrobiota	Verrucomicrobiota	Verrucomicrobiae	Opitutales	Puniceicoccaceae	__	__			9		92.3188	0.923883		78.1818	0.606217
563	Species	Verrucomicrobiota	Verrucomicrobiota	Verrucomicrobiae	Opitutales	Puniceicoccaceae	uncultured	__			2		21.3043	0.117602		20	0.15716
564	Species	Verrucomicrobiota	Verrucomicrobiota	__	__	__	__	__			1		0.57971	4.71072e-05		0	0
565	Species	Actinobacteriota	Actinomycetota	Coriobacteriia	Coriobacteriales	Eggerthellaceae	Enterorhabdus	uncultured_bacterium			89		99.8551	0.285059		80	0.0516642
566	Species	Actinobacteriota	Actinomycetota	Coriobacteriia	Coriobacteriales	Eggerthellaceae	Enterorhabdus	__			1		3.62319	0.000355425		1.81818	0.000223881
567	Species	Actinobacteriota	Actinomycetota	Coriobacteriia	Coriobacteriales	Eggerthellaceae	__	__			12		60.2899	0.0224016		0	0
568	Species	Actinobacteriota	Actinomycetota	Coriobacteriia	Coriobacteriales	Eggerthellaceae	Adlercreutzia	__			14		67.971	0.0219968		49.0909	0.0132028
569	Species	Actinobacteriota	Actinomycetota	Coriobacteriia	Coriobacteriales	Eggerthellaceae	uncultured	uncultured_bacterium			1		2.75362	0.000307713		0	0
570	Species	Actinobacteriota	Actinomycetota	Coriobacteriia	Coriobacteriales	Coriobacteriales_Incertae_Sedis	uncultured	__			1		7.3913	0.0227304		0	0
571	Species	Actinobacteriota	Actinomycetota	Coriobacteriia	Coriobacteriales	Coriobacteriales_Incertae_Sedis	uncultured	uncultured_bacterium			2		25.7971	0.00884019		0	0
572	Species	Actinobacteriota	Actinomycetota	Actinobacteria	Bifidobacteriales	Bifidobacteriaceae	Bifidobacterium	Bifidobacterium_choerinum			1		0	0		3.63636	0.000420597
573	Species	Actinobacteriota	Actinomycetota	Actinobacteria	Bifidobacteriales	Bifidobacteriaceae	Bifidobacterium	__			1		11.7391	0.100277		50.9091	1.42121
574	Species	Actinobacteriota	Actinomycetota	Actinobacteria	Corynebacteriales	Corynebacteriaceae	Corynebacterium	__			2		15.3623	0.00761638		9.09091	0.00352856
575	Species	Actinobacteriota	Actinomycetota	Actinobacteria	Corynebacteriales	Corynebacteriaceae	Corynebacterium	uncultured_bacterium			1		51.7391	0.00850055		61.8182	0.0120847
576	Species	Actinobacteriota	Actinomycetota	Actinobacteria	Corynebacteriales	Corynebacteriaceae	Corynebacterium	Corynebacterium_stationis			1		1.88406	0.000182495		1.81818	0.000341049
577	Species	Actinobacteriota	Actinomycetota	Actinobacteria	Micrococcales	Dermabacteraceae	Brachybacterium	__			1		17.6812	0.00161445		7.27273	0.000378657
578	Species	Actinobacteriota	Actinomycetota	Actinobacteria	Micrococcales	Micrococcaceae	Rothia	__			1		11.1594	0.000994677		9.09091	0.000759957
579	Species	Actinobacteriota	Actinomycetota	Actinobacteria	Micrococcales	Microbacteriaceae	Leucobacter	__			1		0.289855	0.000104152		0	0
580	Species	Actinobacteriota	Actinomycetota	Actinobacteria	Micrococcales	Brevibacteriaceae	Brevibacterium	__			1		0.289855	5.97188e-05		0	0
581	Species	Cyanobacteria	Cyanobacteriota	Vampirivibrionia	Gastranaerophilales	Gastranaerophilales	Gastranaerophilales	__			18		80	0.0525644		5.45455	0.00483763
582	Species	Cyanobacteria	Cyanobacteriota	Vampirivibrionia	Gastranaerophilales	Gastranaerophilales	Gastranaerophilales	uncultured_bacterium			29		85.7971	0.134892		92.7273	1.20332
583	Species	Cyanobacteria	Cyanobacteriota	Vampirivibrionia	Gastranaerophilales	Gastranaerophilales	Gastranaerophilales	uncultured_rumen			1		3.62319	0.000886895		0	0
584	Species	Patescibacteria	CPR group	Saccharimonadia	Saccharimonadales	Saccharimonadaceae	Candidatus_Saccharimonas	uncultured_bacterium			33		81.4493	0.0365724		1.81818	0.000263033
585	Species	__	__	__	__	__	__	__			2		0.434783	5.85399e-05		1.81818	0.000114455
586	Species	Fusobacteriota	Fusobacteriota	Fusobacteriia	Fusobacteriales	Fusobacteriaceae	Fusobacterium	Fusobacterium_ulcerans			1		0	0		32.7273	2.6336
587	ASV	Firmicutes	Bacillota	Clostridia	Lachnospirales	Lachnospiraceae	Lachnospiraceae_NK4A136_group	__	c9ac448e9789dd6b367c1c4f621137e4		1		6.95652	0.0267501		0	0
588	ASV	Firmicutes	Bacillota	Clostridia	Lachnospirales	Lachnospiraceae	Lachnospiraceae_NK4A136_group	__	f9fbb80720d5cf189bb6ff76db69eb7b		1		21.5942	0.0167836		0	0
589	ASV	Firmicutes	Bacillota	Clostridia	Lachnospirales	Lachnospiraceae	Lachnospiraceae_NK4A136_group	__	0b5e2971d1f1ac8689cdaf3087227410		1		2.89855	0.0056501		0	0
590	ASV	Firmicutes	Bacillota	Clostridia	Lachnospirales	Lachnospiraceae	Lachnospiraceae_NK4A136_group	__	ebcd48c715e037dc4bc06f9fbab98a32		1		2.17391	0.000133444		0	0
591	ASV	Firmicutes	Bacillota	Clostridia	Lachnospirales	Lachnospiraceae	Lachnospiraceae_NK4A136_group	__	c947965f9b7f42ccabce08bbeb612697		1		1.01449	0.000119825		0	0
592	ASV	Firmicutes	Bacillota	Clostridia	Lachnospirales	Lachnospiraceae	Lachnospiraceae_NK4A136_group	__	e2b457a739a5d794e196ddff5e63f534		1		0.869565	5.38283e-05		1.81818	0.00183234
593	ASV	Firmicutes	Bacillota	Clostridia	Lachnospirales	Lachnospiraceae	Lachnospiraceae_NK4A136_group	__	0f04b5a5867084e67e183a0824174ff5		1		0.434783	4.21355e-05		0	0
594	ASV	Firmicutes	Bacillota	Clostridia	Lachnospirales	Lachnospiraceae	Lachnospiraceae_NK4A136_group	__	5a9003525b4d0b96d1d0f433bb427277		1		0.724638	4.19692e-05		0	0
595	ASV	Firmicutes	Bacillota	Clostridia	Lachnospirales	Lachnospiraceae	Lachnospiraceae_NK4A136_group	__	09582bb9a8ca1303578c1ac3def56100		1		0.434783	4.09735e-05		0	0
596	ASV	Firmicutes	Bacillota	Clostridia	Lachnospirales	Lachnospiraceae	Lachnospiraceae_NK4A136_group	__	7409b467b6f8e12f2143666965d66c54		1		0.434783	3.41519e-05		0	0
597	ASV	Firmicutes	Bacillota	Clostridia	Lachnospirales	Lachnospiraceae	Lachnospiraceae_NK4A136_group	__	2a61e85a581da4c5e801d6dc4fc16c87		1		0.724638	3.2197e-05		0	0
598	ASV	Firmicutes	Bacillota	Clostridia	Lachnospirales	Lachnospiraceae	Lachnospiraceae_NK4A136_group	__	dd83b0a8364b38697cafe2bc68cadc79		1		0.57971	2.7849e-05		0	0
599	ASV	Firmicutes	Bacillota	Clostridia	Lachnospirales	Lachnospiraceae	Lachnospiraceae_NK4A136_group	uncultured_bacterium	11c0270b94ccbbc8a03e81ae5aeb57ad		1		63.0435	0.843146		1.81818	0.019859
600	ASV	Firmicutes	Bacillota	Clostridia	Lachnospirales	Lachnospiraceae	Lachnospiraceae_NK4A136_group	uncultured_bacterium	a97f8bdfea7e1af76b53eefd328df9b4		1		52.029	0.674516		0	0
601	ASV	Firmicutes	Bacillota	Clostridia	Lachnospirales	Lachnospiraceae	Lachnospiraceae_NK4A136_group	uncultured_bacterium	b7d27bd50c6a04a24e4931c74ef3c789		1		47.971	0.59078		0	0
602	ASV	Firmicutes	Bacillota	Clostridia	Lachnospirales	Lachnospiraceae	Lachnospiraceae_NK4A136_group	uncultured_bacterium	0b73658311a8be1263dbbd5a52cef57e		1		61.1594	0.551557		1.81818	0.000140375
603	ASV	Firmicutes	Bacillota	Clostridia	Lachnospirales	Lachnospiraceae	Lachnospiraceae_NK4A136_group	uncultured_bacterium	d323ada2f78789d4838674d7c8b5465f		1		92.3188	0.46471		0	0
604	ASV	Firmicutes	Bacillota	Clostridia	Lachnospirales	Lachnospiraceae	Lachnospiraceae_NK4A136_group	uncultured_bacterium	15daa855fc440c3c61412d915713af4b		1		73.1884	0.424811		1.81818	0.000887736
605	ASV	Firmicutes	Bacillota	Clostridia	Lachnospirales	Lachnospiraceae	Lachnospiraceae_NK4A136_group	uncultured_bacterium	e2c54905fe90ec98ecfe8ad4634ab9cb		1		70.2899	0.396372		0	0
606	ASV	Firmicutes	Bacillota	Clostridia	Lachnospirales	Lachnospiraceae	Lachnospiraceae_NK4A136_group	uncultured_bacterium	fdfaecb86bcc9e3701508270ff70f514		1		55.6522	0.332356		0	0
607	ASV	Firmicutes	Bacillota	Clostridia	Lachnospirales	Lachnospiraceae	Lachnospiraceae_NK4A136_group	uncultured_bacterium	072472369fab82c8ff5c494456fcbeb0		1		78.9855	0.23761		0	0
608	ASV	Firmicutes	Bacillota	Clostridia	Lachnospirales	Lachnospiraceae	Lachnospiraceae_NK4A136_group	uncultured_bacterium	7a9f63fe4d5a8b7e11396e21bdd5c0b2		1		82.3188	0.236418		0	0
609	ASV	Firmicutes	Bacillota	Clostridia	Lachnospirales	Lachnospiraceae	Lachnospiraceae_NK4A136_group	uncultured_bacterium	1a8f0fece0c3edb208389871a4ec8779		1		58.2609	0.210043		0	0
610	ASV	Firmicutes	Bacillota	Clostridia	Lachnospirales	Lachnospiraceae	Lachnospiraceae_NK4A136_group	uncultured_bacterium	4a6f5db16f2f21eb11d4c1363c697f71		1		71.0145	0.2065		1.81818	0.0514558
611	ASV	Firmicutes	Bacillota	Clostridia	Lachnospirales	Lachnospiraceae	Lachnospiraceae_NK4A136_group	uncultured_bacterium	b58d88fdb8f916afdeb8321a689d4176		1		18.5507	0.172678		0	0
612	ASV	Firmicutes	Bacillota	Clostridia	Lachnospirales	Lachnospiraceae	Lachnospiraceae_NK4A136_group	uncultured_bacterium	921f4a0301cbd87dfb0a918d6932e0e8		1		37.3913	0.168523		0	0
613	ASV	Firmicutes	Bacillota	Clostridia	Lachnospirales	Lachnospiraceae	Lachnospiraceae_NK4A136_group	uncultured_bacterium	6c7e6b333c9ea473c419eced320716d2		1		51.0145	0.16288		0	0
614	ASV	Firmicutes	Bacillota	Clostridia	Lachnospirales	Lachnospiraceae	Lachnospiraceae_NK4A136_group	uncultured_bacterium	364ece647e0e83545d4bb5004ca60575		1		81.4493	0.104769		0	0
615	ASV	Firmicutes	Bacillota	Clostridia	Lachnospirales	Lachnospiraceae	Lachnospiraceae_NK4A136_group	uncultured_bacterium	e1cca854b2c9c6143f357afd5e1cc91e		1		18.4058	0.0980208		0	0
616	ASV	Firmicutes	Bacillota	Clostridia	Lachnospirales	Lachnospiraceae	Lachnospiraceae_NK4A136_group	uncultured_bacterium	598439baf38c5f7b79bed933ab9e6f30		1		27.971	0.0764124		0	0
617	ASV	Firmicutes	Bacillota	Clostridia	Lachnospirales	Lachnospiraceae	Lachnospiraceae_NK4A136_group	uncultured_bacterium	b8f3f13922b3805276fd3abfb9c3f382		1		39.8551	0.0747074		1.81818	0.00305776
618	ASV	Firmicutes	Bacillota	Clostridia	Lachnospirales	Lachnospiraceae	Lachnospiraceae_NK4A136_group	uncultured_bacterium	1ead69909b7db5bee63c042ff63926e1		1		77.5362	0.07418		1.81818	0.00683885
619	ASV	Firmicutes	Bacillota	Clostridia	Lachnospirales	Lachnospiraceae	Lachnospiraceae_NK4A136_group	uncultured_bacterium	13ff39007272c590d1d2e85915a09a28		1		42.4638	0.0721961		0	0
620	ASV	Firmicutes	Bacillota	Clostridia	Lachnospirales	Lachnospiraceae	Lachnospiraceae_NK4A136_group	uncultured_bacterium	3cfd18a392b5b8fc67fcca2f09bfa517		1		48.5507	0.0703747		0	0
621	ASV	Firmicutes	Bacillota	Clostridia	Lachnospirales	Lachnospiraceae	Lachnospiraceae_NK4A136_group	uncultured_bacterium	e8bacba9e0fe7cd9c6326a8f94c6b523		1		21.4493	0.0690202		0	0
622	ASV	Firmicutes	Bacillota	Clostridia	Lachnospirales	Lachnospiraceae	Lachnospiraceae_NK4A136_group	uncultured_bacterium	ff140640c84937aaaf67d003dbb5b551		1		44.4928	0.0636167		0	0
623	ASV	Firmicutes	Bacillota	Clostridia	Lachnospirales	Lachnospiraceae	Lachnospiraceae_NK4A136_group	uncultured_bacterium	2cf766cd4fe3d8af44cf846df6378610		1		11.1594	0.0601331		0	0
624	ASV	Firmicutes	Bacillota	Clostridia	Lachnospirales	Lachnospiraceae	Lachnospiraceae_NK4A136_group	uncultured_bacterium	0e95daa23168758265d9d0c003d7a5f1		1		67.1014	0.0599692		0	0
625	ASV	Firmicutes	Bacillota	Clostridia	Lachnospirales	Lachnospiraceae	Lachnospiraceae_NK4A136_group	uncultured_bacterium	1fe2f7a5066e217d0bb13ad10bcc1185		1		33.1884	0.0592911		0	0
626	ASV	Firmicutes	Bacillota	Clostridia	Lachnospirales	Lachnospiraceae	Lachnospiraceae_NK4A136_group	uncultured_bacterium	acbba71fe57d7bb0bf03fa8c0523f8be		1		24.058	0.0567814		0	0
627	ASV	Firmicutes	Bacillota	Clostridia	Lachnospirales	Lachnospiraceae	Lachnospiraceae_NK4A136_group	uncultured_bacterium	6339be0b0db278dda44d0af78094ef0b		1		38.2609	0.0567067		0	0
628	ASV	Firmicutes	Bacillota	Clostridia	Lachnospirales	Lachnospiraceae	Lachnospiraceae_NK4A136_group	uncultured_bacterium	21ec41d9989437e9e4448089cb50fb64		1		44.3478	0.0564408		0	0
629	ASV	Firmicutes	Bacillota	Clostridia	Lachnospirales	Lachnospiraceae	Lachnospiraceae_NK4A136_group	uncultured_bacterium	b93f7b584577d9d46a67cf30e1b6f352		1		25.942	0.0551199		0	0
630	ASV	Firmicutes	Bacillota	Clostridia	Lachnospirales	Lachnospiraceae	Lachnospiraceae_NK4A136_group	uncultured_bacterium	92a0e3cc93889bd640ce1feb6e76a454		1		55.5072	0.0530524		0	0
631	ASV	Firmicutes	Bacillota	Clostridia	Lachnospirales	Lachnospiraceae	Lachnospiraceae_NK4A136_group	uncultured_bacterium	ba86497a8206d96064ceb8320eb847a4		1		14.058	0.0502979		0	0
632	ASV	Firmicutes	Bacillota	Clostridia	Lachnospirales	Lachnospiraceae	Lachnospiraceae_NK4A136_group	uncultured_bacterium	696cba934c2e845aa822b794ec98621f		1		48.6957	0.0467741		0	0
633	ASV	Firmicutes	Bacillota	Clostridia	Lachnospirales	Lachnospiraceae	Lachnospiraceae_NK4A136_group	uncultured_bacterium	615bf2dfbc94416de278860076f4da6d		1		13.3333	0.0441961		0	0
634	ASV	Firmicutes	Bacillota	Clostridia	Lachnospirales	Lachnospiraceae	Lachnospiraceae_NK4A136_group	uncultured_bacterium	b8d1f270d813ff170d47695a18afcc4a		1		27.1014	0.0417668		1.81818	0.000915664
635	ASV	Firmicutes	Bacillota	Clostridia	Lachnospirales	Lachnospiraceae	Lachnospiraceae_NK4A136_group	uncultured_bacterium	62e3d5072ee710c8637790089fbb2c34		1		60.8696	0.0411001		27.2727	0.677256
636	ASV	Firmicutes	Bacillota	Clostridia	Lachnospirales	Lachnospiraceae	Lachnospiraceae_NK4A136_group	uncultured_bacterium	31eb5dc4b749c4a4cb87437e9a2590d5		1		33.7681	0.0394115		1.81818	0.000460307
637	ASV	Firmicutes	Bacillota	Clostridia	Lachnospirales	Lachnospiraceae	Lachnospiraceae_NK4A136_group	uncultured_bacterium	1c6fbae7855190f53293608eb7f9da82		1		29.8551	0.0343271		0	0
638	ASV	Firmicutes	Bacillota	Clostridia	Lachnospirales	Lachnospiraceae	Lachnospiraceae_NK4A136_group	uncultured_bacterium	605d2a2ab5bd62f47ee1e0c6f24c4201		1		75.6522	0.0341984		0	0
639	ASV	Firmicutes	Bacillota	Clostridia	Lachnospirales	Lachnospiraceae	Lachnospiraceae_NK4A136_group	uncultured_bacterium	d92001ea6db22af969ab017064191e98		1		30.5797	0.0318527		0	0
640	ASV	Firmicutes	Bacillota	Clostridia	Lachnospirales	Lachnospiraceae	Lachnospiraceae_NK4A136_group	uncultured_bacterium	6fbf0177cf12dab5a94c3c9eb9573342		1		45.6522	0.0295478		0	0
641	ASV	Firmicutes	Bacillota	Clostridia	Lachnospirales	Lachnospiraceae	Lachnospiraceae_NK4A136_group	uncultured_bacterium	713c8c2f64da4af61780258e12f0f779		1		36.3768	0.0290516		0	0
642	ASV	Firmicutes	Bacillota	Clostridia	Lachnospirales	Lachnospiraceae	Lachnospiraceae_NK4A136_group	uncultured_bacterium	28f61e3c99dd09925ad0dbb9ea619e59		1		11.4493	0.0250716		0	0
643	ASV	Firmicutes	Bacillota	Clostridia	Lachnospirales	Lachnospiraceae	Lachnospiraceae_NK4A136_group	uncultured_bacterium	594b8ff93c983af1edc60672ec1dbe48		1		29.5652	0.0244597		0	0
644	ASV	Firmicutes	Bacillota	Clostridia	Lachnospirales	Lachnospiraceae	Lachnospiraceae_NK4A136_group	uncultured_bacterium	fb73d93aded3f5c3d7b21221b20e478b		1		24.7826	0.0226062		0	0
645	ASV	Firmicutes	Bacillota	Clostridia	Lachnospirales	Lachnospiraceae	Lachnospiraceae_NK4A136_group	uncultured_bacterium	74b8c9440592324f3de0bf735ecf5765		1		27.6812	0.0221138		1.81818	0.00535929
646	ASV	Firmicutes	Bacillota	Clostridia	Lachnospirales	Lachnospiraceae	Lachnospiraceae_NK4A136_group	uncultured_bacterium	56617f92e5c0225abcc94d51d3b51955		1		16.9565	0.0219973		0	0
647	ASV	Firmicutes	Bacillota	Clostridia	Lachnospirales	Lachnospiraceae	Lachnospiraceae_NK4A136_group	uncultured_bacterium	8e1f0b2e07123216b4e7f26f486981b2		1		11.8841	0.020854		0	0
648	ASV	Firmicutes	Bacillota	Clostridia	Lachnospirales	Lachnospiraceae	Lachnospiraceae_NK4A136_group	uncultured_bacterium	d767b679d1bf0a860efc7a328630c7a5		1		8.98551	0.0198831		0	0
649	ASV	Firmicutes	Bacillota	Clostridia	Lachnospirales	Lachnospiraceae	Lachnospiraceae_NK4A136_group	uncultured_bacterium	f2a5d786c18e427e290894942114edd0		1		25.7971	0.0197801		0	0
650	ASV	Firmicutes	Bacillota	Clostridia	Lachnospirales	Lachnospiraceae	Lachnospiraceae_NK4A136_group	uncultured_bacterium	281956b91f8e871be8bc672ca87a8d4a		1		11.4493	0.0191036		0	0
651	ASV	Firmicutes	Bacillota	Clostridia	Lachnospirales	Lachnospiraceae	Lachnospiraceae_NK4A136_group	uncultured_bacterium	10b8e5889c387dc549721bcdd777eb6c		1		15.2174	0.0188251		0	0
652	ASV	Firmicutes	Bacillota	Clostridia	Lachnospirales	Lachnospiraceae	Lachnospiraceae_NK4A136_group	uncultured_bacterium	40cd099edc76d9339bb4a8dce4af58d3		1		46.087	0.0183661		0	0
653	ASV	Firmicutes	Bacillota	Clostridia	Lachnospirales	Lachnospiraceae	Lachnospiraceae_NK4A136_group	uncultured_bacterium	8e86a4536a521a228b40ea35493c2d03		1		23.1884	0.0177585		0	0
654	ASV	Firmicutes	Bacillota	Clostridia	Lachnospirales	Lachnospiraceae	Lachnospiraceae_NK4A136_group	uncultured_bacterium	bf1e6de4f809824bcd566c7ff3f56e18		1		41.7391	0.0175219		0	0
655	ASV	Firmicutes	Bacillota	Clostridia	Lachnospirales	Lachnospiraceae	Lachnospiraceae_NK4A136_group	uncultured_bacterium	ffa1b30f21a2ad11cc28e885715221d2		1		44.058	0.0162037		0	0
656	ASV	Firmicutes	Bacillota	Clostridia	Lachnospirales	Lachnospiraceae	Lachnospiraceae_NK4A136_group	uncultured_bacterium	8cc2d7f75a510ab81f322fdac4f5ce3d		1		39.1304	0.0158373		0	0
657	ASV	Firmicutes	Bacillota	Clostridia	Lachnospirales	Lachnospiraceae	Lachnospiraceae_NK4A136_group	uncultured_bacterium	3c9cc28270d3f037619a74aa135c2e8e		1		24.3478	0.0156612		0	0
658	ASV	Firmicutes	Bacillota	Clostridia	Lachnospirales	Lachnospiraceae	Lachnospiraceae_NK4A136_group	uncultured_bacterium	e88c9b79a4238bed89086d920d9b0201		1		25.7971	0.0152174		1.81818	0.000164395
659	ASV	Firmicutes	Bacillota	Clostridia	Lachnospirales	Lachnospiraceae	Lachnospiraceae_NK4A136_group	uncultured_bacterium	f8940d11b6aaa5c22164626eb46c6d72		1		6.08696	0.0144023		0	0
660	ASV	Firmicutes	Bacillota	Clostridia	Lachnospirales	Lachnospiraceae	Lachnospiraceae_NK4A136_group	uncultured_bacterium	a10572c151af367900e322eb90f9e358		1		6.23188	0.0137688		0	0
661	ASV	Firmicutes	Bacillota	Clostridia	Lachnospirales	Lachnospiraceae	Lachnospiraceae_NK4A136_group	uncultured_bacterium	5874f50b338fb61c9882a3f232740a9a		1		13.0435	0.01369		0	0
662	ASV	Firmicutes	Bacillota	Clostridia	Lachnospirales	Lachnospiraceae	Lachnospiraceae_NK4A136_group	uncultured_bacterium	31f553cfbaa0fe9257581927fbd5daf5		1		8.84058	0.0131137		0	0
663	ASV	Firmicutes	Bacillota	Clostridia	Lachnospirales	Lachnospiraceae	Lachnospiraceae_NK4A136_group	uncultured_bacterium	41610f32a49e5f0690e3387f06f20df4		1		42.7536	0.0128844		1.81818	0.000953495
664	ASV	Firmicutes	Bacillota	Clostridia	Lachnospirales	Lachnospiraceae	Lachnospiraceae_NK4A136_group	uncultured_bacterium	2f74a1cd35b71659371bf02616dbe1f7		1		24.9275	0.0123403		0	0
665	ASV	Firmicutes	Bacillota	Clostridia	Lachnospirales	Lachnospiraceae	Lachnospiraceae_NK4A136_group	uncultured_bacterium	18d6d4eb924681fd231f5db9ac17cf5d		1		8.26087	0.0123001		0	0
666	ASV	Firmicutes	Bacillota	Clostridia	Lachnospirales	Lachnospiraceae	Lachnospiraceae_NK4A136_group	uncultured_bacterium	4224676ae2cc1a286efff1518050b957		1		27.2464	0.0122349		0	0
667	ASV	Firmicutes	Bacillota	Clostridia	Lachnospirales	Lachnospiraceae	Lachnospiraceae_NK4A136_group	uncultured_bacterium	32d9e970bb739781aac77f205cf108c0		1		23.4783	0.0121945		0	0
668	ASV	Firmicutes	Bacillota	Clostridia	Lachnospirales	Lachnospiraceae	Lachnospiraceae_NK4A136_group	uncultured_bacterium	0c371933b994fb24ff8e7f1641002c35		1		38.4058	0.0116142		0	0
669	ASV	Firmicutes	Bacillota	Clostridia	Lachnospirales	Lachnospiraceae	Lachnospiraceae_NK4A136_group	uncultured_bacterium	1e6c7d421bbd7ae3132aa3652d624e02		1		26.6667	0.0114801		0	0
670	ASV	Firmicutes	Bacillota	Clostridia	Lachnospirales	Lachnospiraceae	Lachnospiraceae_NK4A136_group	uncultured_bacterium	b45f5866042e291de7fc47956b0b8dcb		1		33.913	0.0110086		0	0
671	ASV	Firmicutes	Bacillota	Clostridia	Lachnospirales	Lachnospiraceae	Lachnospiraceae_NK4A136_group	uncultured_bacterium	9c3d0fda89824fb6e2c66a4e44992c2d		1		36.8116	0.0106617		0	0
672	ASV	Firmicutes	Bacillota	Clostridia	Lachnospirales	Lachnospiraceae	Lachnospiraceae_NK4A136_group	uncultured_bacterium	2170e034b138415bf1342fbbb7fe42c6		1		10.2899	0.0105812		1.81818	0.0828225
673	ASV	Firmicutes	Bacillota	Clostridia	Lachnospirales	Lachnospiraceae	Lachnospiraceae_NK4A136_group	uncultured_bacterium	3f753768eb721ccd6ec82e5a60d6d62c		1		52.029	0.0100214		0	0
674	ASV	Firmicutes	Bacillota	Clostridia	Lachnospirales	Lachnospiraceae	Lachnospiraceae_NK4A136_group	uncultured_bacterium	bfe427b28423023b735183dda93e0bb6		1		23.913	0.00978798		0	0
675	ASV	Firmicutes	Bacillota	Clostridia	Lachnospirales	Lachnospiraceae	Lachnospiraceae_NK4A136_group	uncultured_bacterium	c37f9e90873ffa3439e59a3b1c77c698		1		20.4348	0.00961954		0	0
676	ASV	Firmicutes	Bacillota	Clostridia	Lachnospirales	Lachnospiraceae	Lachnospiraceae_NK4A136_group	uncultured_bacterium	169fceb3081b39eace234fa83642b060		1		8.55072	0.0090505		0	0
677	ASV	Firmicutes	Bacillota	Clostridia	Lachnospirales	Lachnospiraceae	Lachnospiraceae_NK4A136_group	uncultured_bacterium	95f2caedc204ae665707139c885882bc		1		3.47826	0.00875555		0	0
678	ASV	Firmicutes	Bacillota	Clostridia	Lachnospirales	Lachnospiraceae	Lachnospiraceae_NK4A136_group	uncultured_bacterium	6bfdd29c900b3dca3f548ecf5f7f05f0		1		9.13043	0.00866841		0	0
679	ASV	Firmicutes	Bacillota	Clostridia	Lachnospirales	Lachnospiraceae	Lachnospiraceae_NK4A136_group	uncultured_bacterium	7c430cd7e57e0cc3269553cbb01e805a		1		29.7101	0.00860415		0	0
680	ASV	Firmicutes	Bacillota	Clostridia	Lachnospirales	Lachnospiraceae	Lachnospiraceae_NK4A136_group	uncultured_bacterium	94bd493068ef8c1a407feca37426c981		1		45.2174	0.00859713		1.81818	0.000131516
681	ASV	Firmicutes	Bacillota	Clostridia	Lachnospirales	Lachnospiraceae	Lachnospiraceae_NK4A136_group	uncultured_bacterium	e0c8a5a66f1b953ee641218f4f62b928		1		12.4638	0.0081331		0	0
682	ASV	Firmicutes	Bacillota	Clostridia	Lachnospirales	Lachnospiraceae	Lachnospiraceae_NK4A136_group	uncultured_bacterium	0384c06613ffe8648f418e72e08482da		1		12.1739	0.00809417		0	0
683	ASV	Firmicutes	Bacillota	Clostridia	Lachnospirales	Lachnospiraceae	Lachnospiraceae_NK4A136_group	uncultured_bacterium	01d98fffc44108b505ea549b89067802		1		24.2029	0.00804277		0	0
684	ASV	Firmicutes	Bacillota	Clostridia	Lachnospirales	Lachnospiraceae	Lachnospiraceae_NK4A136_group	uncultured_bacterium	c0075abb8c5e10992ed2ba1c045cb220		1		21.4493	0.00777687		1.81818	0.00355094
685	ASV	Firmicutes	Bacillota	Clostridia	Lachnospirales	Lachnospiraceae	Lachnospiraceae_NK4A136_group	uncultured_bacterium	cb9564732e4d235550c01271e334330d		1		8.26087	0.00758491		0	0
686	ASV	Firmicutes	Bacillota	Clostridia	Lachnospirales	Lachnospiraceae	Lachnospiraceae_NK4A136_group	uncultured_bacterium	0a4e61460635a5ee6963fa334f1735b1		1		12.6087	0.00742384		0	0
687	ASV	Firmicutes	Bacillota	Clostridia	Lachnospirales	Lachnospiraceae	Lachnospiraceae_NK4A136_group	uncultured_bacterium	126f8784755c0c3879a57760f1d89fbf		1		26.6667	0.0073156		0	0
688	ASV	Firmicutes	Bacillota	Clostridia	Lachnospirales	Lachnospiraceae	Lachnospiraceae_NK4A136_group	uncultured_bacterium	17b5377ea8e48acdbd520a09e46e3fcd		1		11.0145	0.00725905		0	0
689	ASV	Firmicutes	Bacillota	Clostridia	Lachnospirales	Lachnospiraceae	Lachnospiraceae_NK4A136_group	uncultured_bacterium	f6939f0b828dcb52975de5dfc420f68e		1		20.1449	0.00707393		0	0
690	ASV	Firmicutes	Bacillota	Clostridia	Lachnospirales	Lachnospiraceae	Lachnospiraceae_NK4A136_group	uncultured_bacterium	b06b93e12388adb5b85b0c1943ec6718		1		5.65217	0.00691159		0	0
691	ASV	Firmicutes	Bacillota	Clostridia	Lachnospirales	Lachnospiraceae	Lachnospiraceae_NK4A136_group	uncultured_bacterium	0df438034247e8e0968c290bcc1c8537		1		3.33333	0.00681679		0	0
692	ASV	Firmicutes	Bacillota	Clostridia	Lachnospirales	Lachnospiraceae	Lachnospiraceae_NK4A136_group	uncultured_bacterium	3586057dcafc17a3c7c2f4babf7b63a3		1		7.97101	0.00672739		0	0
693	ASV	Firmicutes	Bacillota	Clostridia	Lachnospirales	Lachnospiraceae	Lachnospiraceae_NK4A136_group	uncultured_bacterium	a6dcb84655d750143587b5d4d1bef4e0		1		14.4928	0.00667746		0	0
694	ASV	Firmicutes	Bacillota	Clostridia	Lachnospirales	Lachnospiraceae	Lachnospiraceae_NK4A136_group	uncultured_bacterium	b622568ebb3638646f54ece2a5c996e6		1		11.0145	0.00666507		0	0
695	ASV	Firmicutes	Bacillota	Clostridia	Lachnospirales	Lachnospiraceae	Lachnospiraceae_NK4A136_group	uncultured_bacterium	7f83180da8c98ab1177cb59eb67a10ab		1		9.42029	0.00662677		0	0
696	ASV	Firmicutes	Bacillota	Clostridia	Lachnospirales	Lachnospiraceae	Lachnospiraceae_NK4A136_group	uncultured_bacterium	8ca02902047b5668f6a8419ea85c5bf7		1		9.42029	0.00651773		0	0
697	ASV	Firmicutes	Bacillota	Clostridia	Lachnospirales	Lachnospiraceae	Lachnospiraceae_NK4A136_group	uncultured_bacterium	17348c98d27836af41462e1cb9b9b06c		1		8.55072	0.00637946		0	0
698	ASV	Firmicutes	Bacillota	Clostridia	Lachnospirales	Lachnospiraceae	Lachnospiraceae_NK4A136_group	uncultured_bacterium	66bab0df649e96295d90b99dd7adce69		1		1.44928	0.00634798		0	0
699	ASV	Firmicutes	Bacillota	Clostridia	Lachnospirales	Lachnospiraceae	Lachnospiraceae_NK4A136_group	uncultured_bacterium	3baadf49dd51d008c459c1bedb3d9efe		1		3.33333	0.00623013		0	0
700	ASV	Firmicutes	Bacillota	Clostridia	Lachnospirales	Lachnospiraceae	Lachnospiraceae_NK4A136_group	uncultured_bacterium	d8e7fe682e4b4b591124f5e6158756e9		1		20.5797	0.0059033		0	0
701	ASV	Firmicutes	Bacillota	Clostridia	Lachnospirales	Lachnospiraceae	Lachnospiraceae_NK4A136_group	uncultured_bacterium	375b8fe6967f06923c6337bdd832c5fe		1		9.13043	0.00585007		0	0
702	ASV	Firmicutes	Bacillota	Clostridia	Lachnospirales	Lachnospiraceae	Lachnospiraceae_NK4A136_group	uncultured_bacterium	461ac2a8ade3fdc5d2eb571b79bb361b		1		6.52174	0.00561246		0	0
703	ASV	Firmicutes	Bacillota	Clostridia	Lachnospirales	Lachnospiraceae	Lachnospiraceae_NK4A136_group	uncultured_bacterium	f1475b46814496845f7c25f0c60cd669		1		36.5217	0.00555134		0	0
704	ASV	Firmicutes	Bacillota	Clostridia	Lachnospirales	Lachnospiraceae	Lachnospiraceae_NK4A136_group	uncultured_bacterium	1722e10e275bd7e68493a2c3452d9b8b		1		8.11594	0.00549547		0	0
705	ASV	Firmicutes	Bacillota	Clostridia	Lachnospirales	Lachnospiraceae	Lachnospiraceae_NK4A136_group	uncultured_bacterium	02df9da4a927dc2bccbdfdd2aeb4acdd		1		20.7246	0.0054279		0	0
706	ASV	Firmicutes	Bacillota	Clostridia	Lachnospirales	Lachnospiraceae	Lachnospiraceae_NK4A136_group	uncultured_bacterium	065851e3664278e4ad2255103d683b4a		1		8.98551	0.0054195		0	0
707	ASV	Firmicutes	Bacillota	Clostridia	Lachnospirales	Lachnospiraceae	Lachnospiraceae_NK4A136_group	uncultured_bacterium	55a875b290d2c3e86d4865fdcad9d1b1		1		2.46377	0.00533199		0	0
708	ASV	Firmicutes	Bacillota	Clostridia	Lachnospirales	Lachnospiraceae	Lachnospiraceae_NK4A136_group	uncultured_bacterium	b709529377167794025aa3cd4174efc4		1		2.31884	0.0052788		0	0
709	ASV	Firmicutes	Bacillota	Clostridia	Lachnospirales	Lachnospiraceae	Lachnospiraceae_NK4A136_group	uncultured_bacterium	fa10b4667bf985edbd658d10def52dbc		1		6.81159	0.00515365		0	0
710	ASV	Firmicutes	Bacillota	Clostridia	Lachnospirales	Lachnospiraceae	Lachnospiraceae_NK4A136_group	uncultured_bacterium	2bd351d5715bc7eaeb531c46746d22f4		1		3.33333	0.00514071		0	0
711	ASV	Firmicutes	Bacillota	Clostridia	Lachnospirales	Lachnospiraceae	Lachnospiraceae_NK4A136_group	uncultured_bacterium	1b29f6bb4ecef4eecf571e4ae9a984e4		1		4.63768	0.004954		0	0
712	ASV	Firmicutes	Bacillota	Clostridia	Lachnospirales	Lachnospiraceae	Lachnospiraceae_NK4A136_group	uncultured_bacterium	e234343b0166a8921f8bbfd43b82635f		1		19.7101	0.00489426		0	0
713	ASV	Firmicutes	Bacillota	Clostridia	Lachnospirales	Lachnospiraceae	Lachnospiraceae_NK4A136_group	uncultured_bacterium	a988b9421d1e2932f8dad4e8dedc5d3d		1		36.3768	0.00481515		0	0
714	ASV	Firmicutes	Bacillota	Clostridia	Lachnospirales	Lachnospiraceae	Lachnospiraceae_NK4A136_group	uncultured_bacterium	791e286dde0a6bc0ab5e4b81e2398c2c		1		16.5217	0.00481242		0	0
715	ASV	Firmicutes	Bacillota	Clostridia	Lachnospirales	Lachnospiraceae	Lachnospiraceae_NK4A136_group	uncultured_bacterium	22ee602123eef786a309cc9dca6e5c65		1		3.04348	0.00476151		0	0
716	ASV	Firmicutes	Bacillota	Clostridia	Lachnospirales	Lachnospiraceae	Lachnospiraceae_NK4A136_group	uncultured_bacterium	fcdcefa245f2b0789d21ad05b0dbc1cc		1		11.5942	0.00471821		0	0
717	ASV	Firmicutes	Bacillota	Clostridia	Lachnospirales	Lachnospiraceae	Lachnospiraceae_NK4A136_group	uncultured_bacterium	b4123b16c720db9cdcf3f79bc45a9ed4		1		11.7391	0.00451777		0	0
718	ASV	Firmicutes	Bacillota	Clostridia	Lachnospirales	Lachnospiraceae	Lachnospiraceae_NK4A136_group	uncultured_bacterium	3f7345b78bcef8f9d47a45b5c85a8cc1		1		11.4493	0.00450873		0	0
719	ASV	Firmicutes	Bacillota	Clostridia	Lachnospirales	Lachnospiraceae	Lachnospiraceae_NK4A136_group	uncultured_bacterium	188a1340baed5d71d0424683224fbfa1		1		6.23188	0.00441834		0	0
720	ASV	Firmicutes	Bacillota	Clostridia	Lachnospirales	Lachnospiraceae	Lachnospiraceae_NK4A136_group	uncultured_bacterium	424222fb4098073a5c6265d02f7c3f13		1		7.3913	0.0043295		0	0
721	ASV	Firmicutes	Bacillota	Clostridia	Lachnospirales	Lachnospiraceae	Lachnospiraceae_NK4A136_group	uncultured_bacterium	f843e19b1ce59bfb3e445af1005fcd1e		1		5.94203	0.00411348		0	0
722	ASV	Firmicutes	Bacillota	Clostridia	Lachnospirales	Lachnospiraceae	Lachnospiraceae_NK4A136_group	uncultured_bacterium	5f99b0286143a4ed4d091d5708430ccd		1		3.33333	0.00411299		0	0
723	ASV	Firmicutes	Bacillota	Clostridia	Lachnospirales	Lachnospiraceae	Lachnospiraceae_NK4A136_group	uncultured_bacterium	1ef86d9fe095fb645ac08d4baebb33c8		1		4.49275	0.00404748		0	0
724	ASV	Firmicutes	Bacillota	Clostridia	Lachnospirales	Lachnospiraceae	Lachnospiraceae_NK4A136_group	uncultured_bacterium	e1e5917ba54d1039c03076e6944eba3d		1		4.2029	0.00400404		0	0
725	ASV	Firmicutes	Bacillota	Clostridia	Lachnospirales	Lachnospiraceae	Lachnospiraceae_NK4A136_group	uncultured_bacterium	8c54fc5399f4c53f9c791ddaa62a755f		1		3.47826	0.00388031		0	0
726	ASV	Firmicutes	Bacillota	Clostridia	Lachnospirales	Lachnospiraceae	Lachnospiraceae_NK4A136_group	uncultured_bacterium	0d3544bb98a45ef525b5af155345447f		1		12.1739	0.00364149		0	0
727	ASV	Firmicutes	Bacillota	Clostridia	Lachnospirales	Lachnospiraceae	Lachnospiraceae_NK4A136_group	uncultured_bacterium	78474ac95c776cffe01ffdbaa5645fdb		1		18.5507	0.00360032		1.81818	0.00253169
728	ASV	Firmicutes	Bacillota	Clostridia	Lachnospirales	Lachnospiraceae	Lachnospiraceae_NK4A136_group	uncultured_bacterium	d9e9da78348029f607cf2bfede99b78a		1		1.15942	0.00337688		0	0
729	ASV	Firmicutes	Bacillota	Clostridia	Lachnospirales	Lachnospiraceae	Lachnospiraceae_NK4A136_group	uncultured_bacterium	6e86c0ac2d696d044cc34c7feb68cde5		1		7.24638	0.00330008		0	0
730	ASV	Firmicutes	Bacillota	Clostridia	Lachnospirales	Lachnospiraceae	Lachnospiraceae_NK4A136_group	uncultured_bacterium	cdfed16c417a2a86d1269a4914994d6b		1		3.33333	0.00327384		0	0
731	ASV	Firmicutes	Bacillota	Clostridia	Lachnospirales	Lachnospiraceae	Lachnospiraceae_NK4A136_group	uncultured_bacterium	6a6af613f24d3c239651c3b93ccae20b		1		22.3188	0.00326848		0	0
732	ASV	Firmicutes	Bacillota	Clostridia	Lachnospirales	Lachnospiraceae	Lachnospiraceae_NK4A136_group	uncultured_bacterium	81a3953841db4724f091a97f3dff5905		1		7.68116	0.00325048		0	0
733	ASV	Firmicutes	Bacillota	Clostridia	Lachnospirales	Lachnospiraceae	Lachnospiraceae_NK4A136_group	uncultured_bacterium	bd255b289fd351d6a9e34929bb567f39		1		4.92754	0.00320924		0	0
734	ASV	Firmicutes	Bacillota	Clostridia	Lachnospirales	Lachnospiraceae	Lachnospiraceae_NK4A136_group	uncultured_bacterium	bbaa9f63b767d151000cf62a9cdae201		1		3.62319	0.00319263		0	0
735	ASV	Firmicutes	Bacillota	Clostridia	Lachnospirales	Lachnospiraceae	Lachnospiraceae_NK4A136_group	uncultured_bacterium	b968347de0f1557631394303b794ed7c		1		4.05797	0.00308436		0	0
736	ASV	Firmicutes	Bacillota	Clostridia	Lachnospirales	Lachnospiraceae	Lachnospiraceae_NK4A136_group	uncultured_bacterium	ce452d2150585890715b9f9bbcabccf3		1		2.6087	0.00292269		0	0
737	ASV	Firmicutes	Bacillota	Clostridia	Lachnospirales	Lachnospiraceae	Lachnospiraceae_NK4A136_group	uncultured_bacterium	ccce0a9a3eae0f2d3bfcca436bf177a2		1		1.88406	0.00280537		0	0
738	ASV	Firmicutes	Bacillota	Clostridia	Lachnospirales	Lachnospiraceae	Lachnospiraceae_NK4A136_group	uncultured_bacterium	ded603563f790af03e1ab4566be9455f		1		11.8841	0.00278992		1.81818	0.000493187
739	ASV	Firmicutes	Bacillota	Clostridia	Lachnospirales	Lachnospiraceae	Lachnospiraceae_NK4A136_group	uncultured_bacterium	9fc551df96fa937db633d871adaafe8c		1		17.3913	0.00253469		0	0
740	ASV	Firmicutes	Bacillota	Clostridia	Lachnospirales	Lachnospiraceae	Lachnospiraceae_NK4A136_group	uncultured_bacterium	6b012f98c3b04ed4c6fc7ec540d48e26		1		16.9565	0.00242452		0	0
741	ASV	Firmicutes	Bacillota	Clostridia	Lachnospirales	Lachnospiraceae	Lachnospiraceae_NK4A136_group	uncultured_bacterium	91bca304667f0bb66f33212a83b21501		1		2.89855	0.00231716		0	0
742	ASV	Firmicutes	Bacillota	Clostridia	Lachnospirales	Lachnospiraceae	Lachnospiraceae_NK4A136_group	uncultured_bacterium	34a8113e7cbde3ca126a5fed2904ef8b		1		17.5362	0.00230852		0	0
743	ASV	Firmicutes	Bacillota	Clostridia	Lachnospirales	Lachnospiraceae	Lachnospiraceae_NK4A136_group	uncultured_bacterium	ac8c05317a3c0c8cc9ac0434d40ce2c0		1		4.49275	0.00230328		0	0
744	ASV	Firmicutes	Bacillota	Clostridia	Lachnospirales	Lachnospiraceae	Lachnospiraceae_NK4A136_group	uncultured_bacterium	b4728546d25c99f241f787c6f4619c5e		1		5.07246	0.00229122		0	0
745	ASV	Firmicutes	Bacillota	Clostridia	Lachnospirales	Lachnospiraceae	Lachnospiraceae_NK4A136_group	uncultured_bacterium	dec6d635bfb5777d471ca7bacfecb714		1		14.3478	0.00216331		0	0
746	ASV	Firmicutes	Bacillota	Clostridia	Lachnospirales	Lachnospiraceae	Lachnospiraceae_NK4A136_group	uncultured_bacterium	58b2a1fc77f33f8038333ac1475a9bc1		1		4.05797	0.00205014		0	0
747	ASV	Firmicutes	Bacillota	Clostridia	Lachnospirales	Lachnospiraceae	Lachnospiraceae_NK4A136_group	uncultured_bacterium	61a56b602dbc45b5a285c511edc55a0f		1		2.17391	0.00199071		0	0
748	ASV	Firmicutes	Bacillota	Clostridia	Lachnospirales	Lachnospiraceae	Lachnospiraceae_NK4A136_group	uncultured_bacterium	d03b003794e4d9b597ce4148b56028aa		1		18.2609	0.00194451		0	0
749	ASV	Firmicutes	Bacillota	Clostridia	Lachnospirales	Lachnospiraceae	Lachnospiraceae_NK4A136_group	uncultured_bacterium	3b62f6c06c487c255f34d346cf581f91		1		11.5942	0.00193145		0	0
750	ASV	Firmicutes	Bacillota	Clostridia	Lachnospirales	Lachnospiraceae	Lachnospiraceae_NK4A136_group	uncultured_bacterium	e4b76af6690f0089aee5c9e9072178ce		1		10	0.00186765		0	0
751	ASV	Firmicutes	Bacillota	Clostridia	Lachnospirales	Lachnospiraceae	Lachnospiraceae_NK4A136_group	uncultured_bacterium	7b78c7f2762f139d2cbc390f1dcee997		1		14.2029	0.0018658		0	0
752	ASV	Firmicutes	Bacillota	Clostridia	Lachnospirales	Lachnospiraceae	Lachnospiraceae_NK4A136_group	uncultured_bacterium	9b5213cd82bc55ebae9266dd1e94fdbd		1		15.0725	0.00186185		0	0
753	ASV	Firmicutes	Bacillota	Clostridia	Lachnospirales	Lachnospiraceae	Lachnospiraceae_NK4A136_group	uncultured_bacterium	ec6dc783abd48ecbb5575c87b59f00df		1		2.6087	0.00185324		0	0
754	ASV	Firmicutes	Bacillota	Clostridia	Lachnospirales	Lachnospiraceae	Lachnospiraceae_NK4A136_group	uncultured_bacterium	d209292ff1f8679ca320f8d80a71638a		1		3.91304	0.00184383		0	0
755	ASV	Firmicutes	Bacillota	Clostridia	Lachnospirales	Lachnospiraceae	Lachnospiraceae_NK4A136_group	uncultured_bacterium	575101943da45248dc78d3761e9cfb43		1		4.34783	0.00169402		0	0
756	ASV	Firmicutes	Bacillota	Clostridia	Lachnospirales	Lachnospiraceae	Lachnospiraceae_NK4A136_group	uncultured_bacterium	eabe40c1bfd7eedb191c72568ba22837		1		3.91304	0.00159801		0	0
757	ASV	Firmicutes	Bacillota	Clostridia	Lachnospirales	Lachnospiraceae	Lachnospiraceae_NK4A136_group	uncultured_bacterium	232510ae4ed09c850e3fb63d9bc09d72		1		7.53623	0.00159624		0	0
758	ASV	Firmicutes	Bacillota	Clostridia	Lachnospirales	Lachnospiraceae	Lachnospiraceae_NK4A136_group	uncultured_bacterium	d6d2e2d39202e8de3799cbe6e2fd1273		1		17.971	0.0015782		0	0
759	ASV	Firmicutes	Bacillota	Clostridia	Lachnospirales	Lachnospiraceae	Lachnospiraceae_NK4A136_group	uncultured_bacterium	b822e05b666ea133a794560d45b4fda5		1		2.31884	0.00156583		0	0
760	ASV	Firmicutes	Bacillota	Clostridia	Lachnospirales	Lachnospiraceae	Lachnospiraceae_NK4A136_group	uncultured_bacterium	ca276a9f9bf3bf359c3062e6118d4bcb		1		5.21739	0.00150932		0	0
761	ASV	Firmicutes	Bacillota	Clostridia	Lachnospirales	Lachnospiraceae	Lachnospiraceae_NK4A136_group	uncultured_bacterium	6faaf47b0b0172c74c6580df9a1a00e2		1		13.1884	0.00146534		0	0
762	ASV	Firmicutes	Bacillota	Clostridia	Lachnospirales	Lachnospiraceae	Lachnospiraceae_NK4A136_group	uncultured_bacterium	2f5c2424697c12184d1b44ffdf02d16a		1		4.05797	0.00143227		0	0
763	ASV	Firmicutes	Bacillota	Clostridia	Lachnospirales	Lachnospiraceae	Lachnospiraceae_NK4A136_group	uncultured_bacterium	e29264b799831fbc62999529d7c6e4ee		1		8.84058	0.00139776		0	0
764	ASV	Firmicutes	Bacillota	Clostridia	Lachnospirales	Lachnospiraceae	Lachnospiraceae_NK4A136_group	uncultured_bacterium	c502a724dd7eaff29b9f83b0c272e7fa		1		4.2029	0.00136918		0	0
765	ASV	Firmicutes	Bacillota	Clostridia	Lachnospirales	Lachnospiraceae	Lachnospiraceae_NK4A136_group	uncultured_bacterium	513b0086a2f2c77a9223a15e0c11b9bc		1		1.73913	0.00133447		0	0
766	ASV	Firmicutes	Bacillota	Clostridia	Lachnospirales	Lachnospiraceae	Lachnospiraceae_NK4A136_group	uncultured_bacterium	0d52b65cdad6f327c6f66c65e8b37f5c		1		3.33333	0.00132084		0	0
767	ASV	Firmicutes	Bacillota	Clostridia	Lachnospirales	Lachnospiraceae	Lachnospiraceae_NK4A136_group	uncultured_bacterium	c5b90ee2ce00a35c7c6c33a6577a0997		1		2.31884	0.00126209		0	0
768	ASV	Firmicutes	Bacillota	Clostridia	Lachnospirales	Lachnospiraceae	Lachnospiraceae_NK4A136_group	uncultured_bacterium	5a593c74f5a63efbe84b70d6e3941db7		1		11.3043	0.00117684		0	0
769	ASV	Firmicutes	Bacillota	Clostridia	Lachnospirales	Lachnospiraceae	Lachnospiraceae_NK4A136_group	uncultured_bacterium	e4ad807fb7f83ffe8c611b6bbbd92f8a		1		7.24638	0.00117282		0	0
770	ASV	Firmicutes	Bacillota	Clostridia	Lachnospirales	Lachnospiraceae	Lachnospiraceae_NK4A136_group	uncultured_bacterium	ffd7fc8131d43a6496c5a530750809a7		1		4.92754	0.00114656		0	0
771	ASV	Firmicutes	Bacillota	Clostridia	Lachnospirales	Lachnospiraceae	Lachnospiraceae_NK4A136_group	uncultured_bacterium	fa36ea74a15efed279b5e1c31ddcc046		1		1.44928	0.0011282		0	0
772	ASV	Firmicutes	Bacillota	Clostridia	Lachnospirales	Lachnospiraceae	Lachnospiraceae_NK4A136_group	uncultured_bacterium	0a2294db52cf794849e4c4af35830a07		1		7.24638	0.00111833		0	0
773	ASV	Firmicutes	Bacillota	Clostridia	Lachnospirales	Lachnospiraceae	Lachnospiraceae_NK4A136_group	uncultured_bacterium	fe15a7ce1de9f99482852fe0665dc687		1		5.7971	0.00110273		0	0
774	ASV	Firmicutes	Bacillota	Clostridia	Lachnospirales	Lachnospiraceae	Lachnospiraceae_NK4A136_group	uncultured_bacterium	8d0dd5fa1b6c4b9fe0b33ac9c80ab5b1		1		1.73913	0.00108944		0	0
775	ASV	Firmicutes	Bacillota	Clostridia	Lachnospirales	Lachnospiraceae	Lachnospiraceae_NK4A136_group	uncultured_bacterium	c94290f31dd04a477cc65bb33a55944e		1		2.31884	0.00107929		0	0
776	ASV	Firmicutes	Bacillota	Clostridia	Lachnospirales	Lachnospiraceae	Lachnospiraceae_NK4A136_group	uncultured_bacterium	0e9bd47a9ed89af06a7f84796c65d2fe		1		7.10145	0.00103676		0	0
777	ASV	Firmicutes	Bacillota	Clostridia	Lachnospirales	Lachnospiraceae	Lachnospiraceae_NK4A136_group	uncultured_bacterium	8c7a1fb998baebce9dd1074d2cbe630f		1		7.53623	0.00102125		0	0
778	ASV	Firmicutes	Bacillota	Clostridia	Lachnospirales	Lachnospiraceae	Lachnospiraceae_NK4A136_group	uncultured_bacterium	81dad7596a07b44def05f6a9df3a36f8		1		6.81159	0.00101461		0	0
779	ASV	Firmicutes	Bacillota	Clostridia	Lachnospirales	Lachnospiraceae	Lachnospiraceae_NK4A136_group	uncultured_bacterium	831abeb80135f770ebe843e60a79d385		1		1.30435	0.00094965		0	0
780	ASV	Firmicutes	Bacillota	Clostridia	Lachnospirales	Lachnospiraceae	Lachnospiraceae_NK4A136_group	uncultured_bacterium	5f75d31a66540da3434a3fb776e8bcdf		1		12.4638	0.00094452		0	0
781	ASV	Firmicutes	Bacillota	Clostridia	Lachnospirales	Lachnospiraceae	Lachnospiraceae_NK4A136_group	uncultured_bacterium	e5dd95219c358ad766276bd9776e36a8		1		6.08696	0.000934194		0	0
782	ASV	Firmicutes	Bacillota	Clostridia	Lachnospirales	Lachnospiraceae	Lachnospiraceae_NK4A136_group	uncultured_bacterium	b5e5d5f7af489f4b1d5ed902b4a3dbb6		1		6.08696	0.000909648		0	0
783	ASV	Firmicutes	Bacillota	Clostridia	Lachnospirales	Lachnospiraceae	Lachnospiraceae_NK4A136_group	uncultured_bacterium	dddb97d22e2c1a60d9aeab3095b5a1b0		1		6.66667	0.000906657		0	0
784	ASV	Firmicutes	Bacillota	Clostridia	Lachnospirales	Lachnospiraceae	Lachnospiraceae_NK4A136_group	uncultured_bacterium	38e0f91be12618263f044348abe28b04		1		2.02899	0.000896455		0	0
785	ASV	Firmicutes	Bacillota	Clostridia	Lachnospirales	Lachnospiraceae	Lachnospiraceae_NK4A136_group	uncultured_bacterium	5deff453f696d0f2719fb6d9558d3d12		1		1.73913	0.00088069		0	0
786	ASV	Firmicutes	Bacillota	Clostridia	Lachnospirales	Lachnospiraceae	Lachnospiraceae_NK4A136_group	uncultured_bacterium	ebab6e312a7cd0a8062c6ac21d78ad90		1		11.4493	0.000866816		0	0
787	ASV	Firmicutes	Bacillota	Clostridia	Lachnospirales	Lachnospiraceae	Lachnospiraceae_NK4A136_group	uncultured_bacterium	02af414c8233a1d37186134e17c682d0		1		7.3913	0.000840757		0	0
788	ASV	Firmicutes	Bacillota	Clostridia	Lachnospirales	Lachnospiraceae	Lachnospiraceae_NK4A136_group	uncultured_bacterium	39eb4219221f61e55d5ca40ef8e6b9ca		1		4.63768	0.000796145		0	0
789	ASV	Firmicutes	Bacillota	Clostridia	Lachnospirales	Lachnospiraceae	Lachnospiraceae_NK4A136_group	uncultured_bacterium	f3c4e7960a94ebb3772e05a3360c8194		1		3.76812	0.000792687		0	0
790	ASV	Firmicutes	Bacillota	Clostridia	Lachnospirales	Lachnospiraceae	Lachnospiraceae_NK4A136_group	uncultured_bacterium	10be8ef50070ddf11d6258d64d938e81		1		0.724638	0.000775991		0	0
791	ASV	Firmicutes	Bacillota	Clostridia	Lachnospirales	Lachnospiraceae	Lachnospiraceae_NK4A136_group	uncultured_bacterium	d6fb5f14dbfe15e3d16a730ceb6850be		1		0.289855	0.000761569		0	0
792	ASV	Firmicutes	Bacillota	Clostridia	Lachnospirales	Lachnospiraceae	Lachnospiraceae_NK4A136_group	uncultured_bacterium	d6adfe1112d4baf8c8ca77c7dc7d12dc		1		0.289855	0.000751999		0	0
793	ASV	Firmicutes	Bacillota	Clostridia	Lachnospirales	Lachnospiraceae	Lachnospiraceae_NK4A136_group	uncultured_bacterium	91802c4ace61c45c47541369adcc3083		1		10.7246	0.00074003		0	0
794	ASV	Firmicutes	Bacillota	Clostridia	Lachnospirales	Lachnospiraceae	Lachnospiraceae_NK4A136_group	uncultured_bacterium	0891a255ad890e6c77070fba11128267		1		5.65217	0.000737409		0	0
795	ASV	Firmicutes	Bacillota	Clostridia	Lachnospirales	Lachnospiraceae	Lachnospiraceae_NK4A136_group	uncultured_bacterium	1dc06c12e63fa54d1654d3bd79aa0748		1		0.57971	0.000727679		0	0
796	ASV	Firmicutes	Bacillota	Clostridia	Lachnospirales	Lachnospiraceae	Lachnospiraceae_NK4A136_group	uncultured_bacterium	ce1dd2e27677599ee1efabff6d22d2ac		1		0.434783	0.000713498		0	0
797	ASV	Firmicutes	Bacillota	Clostridia	Lachnospirales	Lachnospiraceae	Lachnospiraceae_NK4A136_group	uncultured_bacterium	5af89ac32bd98d693c2d3fb152b3c5a9		1		5.50725	0.000698326		0	0
798	ASV	Firmicutes	Bacillota	Clostridia	Lachnospirales	Lachnospiraceae	Lachnospiraceae_NK4A136_group	uncultured_bacterium	8f0313c79a7f800f05392613e5689e06		1		0.57971	0.000678506		0	0
799	ASV	Firmicutes	Bacillota	Clostridia	Lachnospirales	Lachnospiraceae	Lachnospiraceae_NK4A136_group	uncultured_bacterium	52ead0ebcc156b8276a7ad6194817ed2		1		0.434783	0.000673995		0	0
800	ASV	Firmicutes	Bacillota	Clostridia	Lachnospirales	Lachnospiraceae	Lachnospiraceae_NK4A136_group	uncultured_bacterium	6eb3e26bceefab90837588ac3aa1ede4		1		0.434783	0.000645841		0	0
801	ASV	Firmicutes	Bacillota	Clostridia	Lachnospirales	Lachnospiraceae	Lachnospiraceae_NK4A136_group	uncultured_bacterium	a695360f53ab6342af0059964a0362f4		1		6.08696	0.000630584		0	0
802	ASV	Firmicutes	Bacillota	Clostridia	Lachnospirales	Lachnospiraceae	Lachnospiraceae_NK4A136_group	uncultured_bacterium	acfddc98eb5a02a7b0cad23f287d8f22		1		2.89855	0.000603116		0	0
803	ASV	Firmicutes	Bacillota	Clostridia	Lachnospirales	Lachnospiraceae	Lachnospiraceae_NK4A136_group	uncultured_bacterium	f4607eef0e5f5bd651f388c43c75d3da		1		2.75362	0.000595165		0	0
804	ASV	Firmicutes	Bacillota	Clostridia	Lachnospirales	Lachnospiraceae	Lachnospiraceae_NK4A136_group	uncultured_bacterium	6f00c02d089c7957ed79c40ac87eeb1f		1		6.37681	0.000595128		0	0
805	ASV	Firmicutes	Bacillota	Clostridia	Lachnospirales	Lachnospiraceae	Lachnospiraceae_NK4A136_group	uncultured_bacterium	6da97d3a19091703b381488fed7cbb59		1		0.57971	0.000593055		0	0
806	ASV	Firmicutes	Bacillota	Clostridia	Lachnospirales	Lachnospiraceae	Lachnospiraceae_NK4A136_group	uncultured_bacterium	bd1653c3fb7cb092e2a9082334a52c26		1		4.2029	0.000579074		0	0
807	ASV	Firmicutes	Bacillota	Clostridia	Lachnospirales	Lachnospiraceae	Lachnospiraceae_NK4A136_group	uncultured_bacterium	bef011d722aeaea33ee4d152911d47cb		1		6.66667	0.000571144		0	0
808	ASV	Firmicutes	Bacillota	Clostridia	Lachnospirales	Lachnospiraceae	Lachnospiraceae_NK4A136_group	uncultured_bacterium	e48667f8ab1ee3d007024d6470966c9e		1		5.7971	0.000561372		0	0
809	ASV	Firmicutes	Bacillota	Clostridia	Lachnospirales	Lachnospiraceae	Lachnospiraceae_NK4A136_group	uncultured_bacterium	ab256c081839573203d1c0ca8e0bf8d8		1		4.63768	0.000554144		0	0
810	ASV	Firmicutes	Bacillota	Clostridia	Lachnospirales	Lachnospiraceae	Lachnospiraceae_NK4A136_group	uncultured_bacterium	18df1db7ea997988f2c1852843f793aa		1		8.84058	0.000527247		0	0
811	ASV	Firmicutes	Bacillota	Clostridia	Lachnospirales	Lachnospiraceae	Lachnospiraceae_NK4A136_group	uncultured_bacterium	8a731f17b9967a81f73c79a9e9290492		1		0.57971	0.000513336		0	0
812	ASV	Firmicutes	Bacillota	Clostridia	Lachnospirales	Lachnospiraceae	Lachnospiraceae_NK4A136_group	uncultured_bacterium	9990b68001ac87ec987fa38acacc7020		1		0.869565	0.000501782		0	0
813	ASV	Firmicutes	Bacillota	Clostridia	Lachnospirales	Lachnospiraceae	Lachnospiraceae_NK4A136_group	uncultured_bacterium	6013400e6b38b05459a3610dc02331f4		1		1.30435	0.000495895		0	0
814	ASV	Firmicutes	Bacillota	Clostridia	Lachnospirales	Lachnospiraceae	Lachnospiraceae_NK4A136_group	uncultured_bacterium	fb7d8a450c9da96d596d0fec549d601c		1		0.724638	0.000487782		0	0
815	ASV	Firmicutes	Bacillota	Clostridia	Lachnospirales	Lachnospiraceae	Lachnospiraceae_NK4A136_group	uncultured_bacterium	d5b9bc8ad202623751806b6da7ca8c28		1		3.33333	0.000459244		0	0
816	ASV	Firmicutes	Bacillota	Clostridia	Lachnospirales	Lachnospiraceae	Lachnospiraceae_NK4A136_group	uncultured_bacterium	f9747126d7a888e5b018821de87ee2c8		1		4.34783	0.000447054		0	0
817	ASV	Firmicutes	Bacillota	Clostridia	Lachnospirales	Lachnospiraceae	Lachnospiraceae_NK4A136_group	uncultured_bacterium	137a52edba6be44a89b837de8d735f59		1		3.62319	0.000427817		0	0
818	ASV	Firmicutes	Bacillota	Clostridia	Lachnospirales	Lachnospiraceae	Lachnospiraceae_NK4A136_group	uncultured_bacterium	4a89a89c2c168900d5c4ed1470144b98		1		4.2029	0.000417256		0	0
819	ASV	Firmicutes	Bacillota	Clostridia	Lachnospirales	Lachnospiraceae	Lachnospiraceae_NK4A136_group	uncultured_bacterium	60432eaf5c8cf4ba28bb24bb7174a0b9		1		6.08696	0.000409497		0	0
820	ASV	Firmicutes	Bacillota	Clostridia	Lachnospirales	Lachnospiraceae	Lachnospiraceae_NK4A136_group	uncultured_bacterium	b643072db076ff71aa080502c05b368b		1		3.47826	0.000407694		0	0
821	ASV	Firmicutes	Bacillota	Clostridia	Lachnospirales	Lachnospiraceae	Lachnospiraceae_NK4A136_group	uncultured_bacterium	71a15f4a417e72a77a182e78c9f6ffac		1		1.30435	0.000375996		0	0
822	ASV	Firmicutes	Bacillota	Clostridia	Lachnospirales	Lachnospiraceae	Lachnospiraceae_NK4A136_group	uncultured_bacterium	c8e509acce8fe0cfbda8989f4ca0a21e		1		2.75362	0.000370954		0	0
823	ASV	Firmicutes	Bacillota	Clostridia	Lachnospirales	Lachnospiraceae	Lachnospiraceae_NK4A136_group	uncultured_bacterium	d41a9ca60e493e1bb48a07a6d79afa94		1		1.01449	0.000367013		0	0
824	ASV	Firmicutes	Bacillota	Clostridia	Lachnospirales	Lachnospiraceae	Lachnospiraceae_NK4A136_group	uncultured_bacterium	b96b54197c941362ebb0374f19a9dc1f		1		1.88406	0.000363617		0	0
825	ASV	Firmicutes	Bacillota	Clostridia	Lachnospirales	Lachnospiraceae	Lachnospiraceae_NK4A136_group	uncultured_bacterium	33ded88f729397b5703316d10679b4c5		1		1.30435	0.00034849		0	0
826	ASV	Firmicutes	Bacillota	Clostridia	Lachnospirales	Lachnospiraceae	Lachnospiraceae_NK4A136_group	uncultured_bacterium	b1b38691a9601eede0a468b28df6bd3f		1		0.289855	0.000345848		0	0
827	ASV	Firmicutes	Bacillota	Clostridia	Lachnospirales	Lachnospiraceae	Lachnospiraceae_NK4A136_group	uncultured_bacterium	429bbd298adff94ef13766cb64c05ffb		1		3.47826	0.000294042		0	0
828	ASV	Firmicutes	Bacillota	Clostridia	Lachnospirales	Lachnospiraceae	Lachnospiraceae_NK4A136_group	uncultured_bacterium	1ec60dfe935e9ce3a792644b0160888b		1		0.289855	0.000267374		0	0
829	ASV	Firmicutes	Bacillota	Clostridia	Lachnospirales	Lachnospiraceae	Lachnospiraceae_NK4A136_group	uncultured_bacterium	1a73771f4f0f01f3fe4933c9914d42e0		1		1.88406	0.000226021		0	0
830	ASV	Firmicutes	Bacillota	Clostridia	Lachnospirales	Lachnospiraceae	Lachnospiraceae_NK4A136_group	uncultured_bacterium	a9038229e98862ae90c06cfecf38b74b		1		2.02899	0.000221938		0	0
831	ASV	Firmicutes	Bacillota	Clostridia	Lachnospirales	Lachnospiraceae	Lachnospiraceae_NK4A136_group	uncultured_bacterium	d72f29dfc5e77fbc0de19fdb67cecab9		1		3.62319	0.000204987		0	0
832	ASV	Firmicutes	Bacillota	Clostridia	Lachnospirales	Lachnospiraceae	Lachnospiraceae_NK4A136_group	uncultured_bacterium	bdf074c0e8fc646bee28701b39cb8dbe		1		2.46377	0.000186469		0	0
833	ASV	Firmicutes	Bacillota	Clostridia	Lachnospirales	Lachnospiraceae	Lachnospiraceae_NK4A136_group	uncultured_bacterium	76b5fb802c8db4cc6ddfadacc59f4b1c		1		1.01449	0.000182018		0	0
834	ASV	Firmicutes	Bacillota	Clostridia	Lachnospirales	Lachnospiraceae	Lachnospiraceae_NK4A136_group	uncultured_bacterium	8351e66838ee680b4e2c0e4a3a232d14		1		0.289855	0.00017059		0	0
835	ASV	Firmicutes	Bacillota	Clostridia	Lachnospirales	Lachnospiraceae	Lachnospiraceae_NK4A136_group	uncultured_bacterium	8c7a259d4b421882806ea51a1c1d973e		1		0.724638	0.000169504		0	0
836	ASV	Firmicutes	Bacillota	Clostridia	Lachnospirales	Lachnospiraceae	Lachnospiraceae_NK4A136_group	uncultured_bacterium	7c16ee939735401861d21440b85fabfc		1		0.434783	0.000168692		0	0
837	ASV	Firmicutes	Bacillota	Clostridia	Lachnospirales	Lachnospiraceae	Lachnospiraceae_NK4A136_group	uncultured_bacterium	c4a14ea535c4db50a72c6dc4f89ed5fa		1		1.01449	0.000164545		0	0
838	ASV	Firmicutes	Bacillota	Clostridia	Lachnospirales	Lachnospiraceae	Lachnospiraceae_NK4A136_group	uncultured_bacterium	187878c810e3f32951c8e0836f34c7ec		1		1.5942	0.000162503		0	0
839	ASV	Firmicutes	Bacillota	Clostridia	Lachnospirales	Lachnospiraceae	Lachnospiraceae_NK4A136_group	uncultured_bacterium	5c3a5367f82a11a73a826b0c7e31b951		1		2.17391	0.000162279		0	0
840	ASV	Firmicutes	Bacillota	Clostridia	Lachnospirales	Lachnospiraceae	Lachnospiraceae_NK4A136_group	uncultured_bacterium	b2eb8d6e4fc6a353df9e8d3707092eee		1		0.869565	0.000161475		0	0
841	ASV	Firmicutes	Bacillota	Clostridia	Lachnospirales	Lachnospiraceae	Lachnospiraceae_NK4A136_group	uncultured_bacterium	126be591196c75e9609a3424aaa505c2		1		2.46377	0.000160565		0	0
842	ASV	Firmicutes	Bacillota	Clostridia	Lachnospirales	Lachnospiraceae	Lachnospiraceae_NK4A136_group	uncultured_bacterium	487141129a4bb5fd22a9187d2f57a76d		1		1.88406	0.000149729		0	0
843	ASV	Firmicutes	Bacillota	Clostridia	Lachnospirales	Lachnospiraceae	Lachnospiraceae_NK4A136_group	uncultured_bacterium	688bea1d78beb78252ca56497f386ad4		1		1.5942	0.000148432		0	0
844	ASV	Firmicutes	Bacillota	Clostridia	Lachnospirales	Lachnospiraceae	Lachnospiraceae_NK4A136_group	uncultured_bacterium	fed24bf992ac60be6dc91622041346c1		1		0.724638	0.000147399		0	0
845	ASV	Firmicutes	Bacillota	Clostridia	Lachnospirales	Lachnospiraceae	Lachnospiraceae_NK4A136_group	uncultured_bacterium	e4a2a2c7816871b98c8a2ac66800970b		1		0.869565	0.000130059		0	0
846	ASV	Firmicutes	Bacillota	Clostridia	Lachnospirales	Lachnospiraceae	Lachnospiraceae_NK4A136_group	uncultured_bacterium	151be289729c0987587b5737273af03e		1		1.30435	0.000128417		0	0
847	ASV	Firmicutes	Bacillota	Clostridia	Lachnospirales	Lachnospiraceae	Lachnospiraceae_NK4A136_group	uncultured_bacterium	8cbb268b38610da1ed201dc70be2049f		1		2.46377	0.000126376		0	0
848	ASV	Firmicutes	Bacillota	Clostridia	Lachnospirales	Lachnospiraceae	Lachnospiraceae_NK4A136_group	uncultured_bacterium	808e0075351a68d43ae92cb94091b611		1		1.5942	0.000124645		0	0
849	ASV	Firmicutes	Bacillota	Clostridia	Lachnospirales	Lachnospiraceae	Lachnospiraceae_NK4A136_group	uncultured_bacterium	e610221e7dfa6b28d6d1e9703e0f9144		1		1.73913	0.000118392		0	0
850	ASV	Firmicutes	Bacillota	Clostridia	Lachnospirales	Lachnospiraceae	Lachnospiraceae_NK4A136_group	uncultured_bacterium	78d5b4336e9ee7973078693e1d292b01		1		0.869565	0.000114043		0	0
851	ASV	Firmicutes	Bacillota	Clostridia	Lachnospirales	Lachnospiraceae	Lachnospiraceae_NK4A136_group	uncultured_bacterium	44b946d34e09af9bc413531e5cb6a113		1		1.01449	0.000112026		0	0
852	ASV	Firmicutes	Bacillota	Clostridia	Lachnospirales	Lachnospiraceae	Lachnospiraceae_NK4A136_group	uncultured_bacterium	e58b1ec2d09d3561cd3a77f600d7cbaf		1		0.869565	0.000110453		0	0
853	ASV	Firmicutes	Bacillota	Clostridia	Lachnospirales	Lachnospiraceae	Lachnospiraceae_NK4A136_group	uncultured_bacterium	39e040e8909e976ee34ad22e62e1e784		1		1.30435	0.000107059		0	0
854	ASV	Firmicutes	Bacillota	Clostridia	Lachnospirales	Lachnospiraceae	Lachnospiraceae_NK4A136_group	uncultured_bacterium	699d1a349757265faa0c025de21fbe56		1		1.30435	0.000105718		0	0
855	ASV	Firmicutes	Bacillota	Clostridia	Lachnospirales	Lachnospiraceae	Lachnospiraceae_NK4A136_group	uncultured_bacterium	e0583d1b9d3aaf2e01f22c9ca82af313		1		2.17391	0.000104974		0	0
856	ASV	Firmicutes	Bacillota	Clostridia	Lachnospirales	Lachnospiraceae	Lachnospiraceae_NK4A136_group	uncultured_bacterium	e708bbeac9e8561ca90e8b69b466e2e2		1		1.44928	0.000103441		0	0
857	ASV	Firmicutes	Bacillota	Clostridia	Lachnospirales	Lachnospiraceae	Lachnospiraceae_NK4A136_group	uncultured_bacterium	a6d77d4e1687f7ceedcf59e323ba6ac1		1		1.15942	0.000100787		0	0
858	ASV	Firmicutes	Bacillota	Clostridia	Lachnospirales	Lachnospiraceae	Lachnospiraceae_NK4A136_group	uncultured_bacterium	a87baac3bd9461f42351eb403d0518a0		1		0.289855	9.98485e-05		0	0
859	ASV	Firmicutes	Bacillota	Clostridia	Lachnospirales	Lachnospiraceae	Lachnospiraceae_NK4A136_group	uncultured_bacterium	4c6922c904d45fe41abed5ac964dadc3		1		1.30435	9.92052e-05		0	0
860	ASV	Firmicutes	Bacillota	Clostridia	Lachnospirales	Lachnospiraceae	Lachnospiraceae_NK4A136_group	uncultured_bacterium	4cf06e1cd73be67f3363d6aa1f7f60d4		1		1.15942	9.56572e-05		0	0
861	ASV	Firmicutes	Bacillota	Clostridia	Lachnospirales	Lachnospiraceae	Lachnospiraceae_NK4A136_group	uncultured_bacterium	0a88c6490d4e4432555bbe44cd8a4800		1		1.01449	9.42215e-05		0	0
862	ASV	Firmicutes	Bacillota	Clostridia	Lachnospirales	Lachnospiraceae	Lachnospiraceae_NK4A136_group	uncultured_bacterium	116f17eecfb8b6c4e6c7985c8bccdd8c		1		0.724638	9.15898e-05		0	0
863	ASV	Firmicutes	Bacillota	Clostridia	Lachnospirales	Lachnospiraceae	Lachnospiraceae_NK4A136_group	uncultured_bacterium	3316d30eda22cb4928cb180c5651b1e2		1		1.01449	9.09986e-05		0	0
864	ASV	Firmicutes	Bacillota	Clostridia	Lachnospirales	Lachnospiraceae	Lachnospiraceae_NK4A136_group	uncultured_bacterium	10fffd18e6ae8fa584683cdfbbd5d17e		1		1.73913	8.83472e-05		0	0
865	ASV	Firmicutes	Bacillota	Clostridia	Lachnospirales	Lachnospiraceae	Lachnospiraceae_NK4A136_group	uncultured_bacterium	a0b2ed08c274362e877829542559a7d9		1		1.73913	8.78449e-05		0	0
866	ASV	Firmicutes	Bacillota	Clostridia	Lachnospirales	Lachnospiraceae	Lachnospiraceae_NK4A136_group	uncultured_bacterium	f894fe8cfc7bf341f4516bfeca6378a3		1		0.869565	8.48814e-05		0	0
867	ASV	Firmicutes	Bacillota	Clostridia	Lachnospirales	Lachnospiraceae	Lachnospiraceae_NK4A136_group	uncultured_bacterium	9a2e30e49126aefb5e66b8a6879ab4c9		1		1.15942	8.47103e-05		0	0
868	ASV	Firmicutes	Bacillota	Clostridia	Lachnospirales	Lachnospiraceae	Lachnospiraceae_NK4A136_group	uncultured_bacterium	80cd9730d5942f3bef2a2024ab8beab7		1		1.15942	8.31593e-05		0	0
869	ASV	Firmicutes	Bacillota	Clostridia	Lachnospirales	Lachnospiraceae	Lachnospiraceae_NK4A136_group	uncultured_bacterium	e4371142df3d89063106a835a09d8daf		1		1.73913	8.27351e-05		0	0
870	ASV	Firmicutes	Bacillota	Clostridia	Lachnospirales	Lachnospiraceae	Lachnospiraceae_NK4A136_group	uncultured_bacterium	54ae6c76d29a65658241ecc9e91eb216		1		1.01449	8.21568e-05		0	0
871	ASV	Firmicutes	Bacillota	Clostridia	Lachnospirales	Lachnospiraceae	Lachnospiraceae_NK4A136_group	uncultured_bacterium	96420bf00d1da75931a9efb7163e3e2f		1		1.44928	8.13605e-05		0	0
872	ASV	Firmicutes	Bacillota	Clostridia	Lachnospirales	Lachnospiraceae	Lachnospiraceae_NK4A136_group	uncultured_bacterium	e3fe9537ea36e91144910df42efad06e		1		0.289855	8.11142e-05		0	0
873	ASV	Firmicutes	Bacillota	Clostridia	Lachnospirales	Lachnospiraceae	Lachnospiraceae_NK4A136_group	uncultured_bacterium	f39fd55ff39616480b73f39fa3e78627		1		1.01449	7.90165e-05		0	0
874	ASV	Firmicutes	Bacillota	Clostridia	Lachnospirales	Lachnospiraceae	Lachnospiraceae_NK4A136_group	uncultured_bacterium	79bd3442e9e5f59e3c11b94b5304e181		1		0.434783	7.83846e-05		0	0
875	ASV	Firmicutes	Bacillota	Clostridia	Lachnospirales	Lachnospiraceae	Lachnospiraceae_NK4A136_group	uncultured_bacterium	3b5d563d01eb0fedb61b1f971ad5bba1		1		0.434783	7.72887e-05		0	0
876	ASV	Firmicutes	Bacillota	Clostridia	Lachnospirales	Lachnospiraceae	Lachnospiraceae_NK4A136_group	uncultured_bacterium	922f8f814cf7694ef4c1544aabef8b20		1		0.724638	7.72869e-05		0	0
877	ASV	Firmicutes	Bacillota	Clostridia	Lachnospirales	Lachnospiraceae	Lachnospiraceae_NK4A136_group	uncultured_bacterium	130a111f45572cb515051094893792e4		1		0.869565	7.60911e-05		0	0
878	ASV	Firmicutes	Bacillota	Clostridia	Lachnospirales	Lachnospiraceae	Lachnospiraceae_NK4A136_group	uncultured_bacterium	232c3073f7894e7028b6f0c08a95828c		1		0.869565	7.50462e-05		0	0
879	ASV	Firmicutes	Bacillota	Clostridia	Lachnospirales	Lachnospiraceae	Lachnospiraceae_NK4A136_group	uncultured_bacterium	049a2c19aa6aad4e318f0309a3ecc197		1		1.01449	7.32123e-05		0	0
880	ASV	Firmicutes	Bacillota	Clostridia	Lachnospirales	Lachnospiraceae	Lachnospiraceae_NK4A136_group	uncultured_bacterium	a39c44378dcf5f26d82987ccc2abb0df		1		0.724638	7.18462e-05		0	0
881	ASV	Firmicutes	Bacillota	Clostridia	Lachnospirales	Lachnospiraceae	Lachnospiraceae_NK4A136_group	uncultured_bacterium	08a0b6516456b577d67e8d5408dd84be		1		1.30435	7.15946e-05		0	0
882	ASV	Firmicutes	Bacillota	Clostridia	Lachnospirales	Lachnospiraceae	Lachnospiraceae_NK4A136_group	uncultured_bacterium	7df2138bc3600f873632c82958b54608		1		0.289855	7.13087e-05		0	0
883	ASV	Firmicutes	Bacillota	Clostridia	Lachnospirales	Lachnospiraceae	Lachnospiraceae_NK4A136_group	uncultured_bacterium	7f84d3483f8384b336fba5ef084dd76c		1		0.724638	7.1274e-05		0	0
884	ASV	Firmicutes	Bacillota	Clostridia	Lachnospirales	Lachnospiraceae	Lachnospiraceae_NK4A136_group	uncultured_bacterium	64ac6e6907f1a90fdfab4e0455b7a55e		1		0.724638	7.1084e-05		0	0
885	ASV	Firmicutes	Bacillota	Clostridia	Lachnospirales	Lachnospiraceae	Lachnospiraceae_NK4A136_group	uncultured_bacterium	9633c4db05af9a555b2e89a9038bae83		1		1.15942	7.08395e-05		0	0
886	ASV	Firmicutes	Bacillota	Clostridia	Lachnospirales	Lachnospiraceae	Lachnospiraceae_NK4A136_group	uncultured_bacterium	2858433a40cfac9ad3d45a213571766b		1		0.724638	7.05093e-05		0	0
887	ASV	Firmicutes	Bacillota	Clostridia	Lachnospirales	Lachnospiraceae	Lachnospiraceae_NK4A136_group	uncultured_bacterium	3d508a638a68890fe7e8c4283af1e6c6		1		1.01449	7.01194e-05		0	0
888	ASV	Firmicutes	Bacillota	Clostridia	Lachnospirales	Lachnospiraceae	Lachnospiraceae_NK4A136_group	uncultured_bacterium	dce2b2dc581ac2f3e2706df304d28eee		1		1.01449	6.68454e-05		0	0
889	ASV	Firmicutes	Bacillota	Clostridia	Lachnospirales	Lachnospiraceae	Lachnospiraceae_NK4A136_group	uncultured_bacterium	9598e267f0b38b34150b381c676b5e5b		1		1.01449	6.66599e-05		0	0
890	ASV	Firmicutes	Bacillota	Clostridia	Lachnospirales	Lachnospiraceae	Lachnospiraceae_NK4A136_group	uncultured_bacterium	aba4323d62b1941b80f0d0986dcbaf2e		1		0.724638	6.65922e-05		0	0
891	ASV	Firmicutes	Bacillota	Clostridia	Lachnospirales	Lachnospiraceae	Lachnospiraceae_NK4A136_group	uncultured_bacterium	8aa63ed49ce596aa5994ed0de67bd65c		1		0.724638	6.63449e-05		0	0
892	ASV	Firmicutes	Bacillota	Clostridia	Lachnospirales	Lachnospiraceae	Lachnospiraceae_NK4A136_group	uncultured_bacterium	ddec32f61ff3672fff827d20dcbc3e24		1		0.434783	6.49575e-05		0	0
893	ASV	Firmicutes	Bacillota	Clostridia	Lachnospirales	Lachnospiraceae	Lachnospiraceae_NK4A136_group	uncultured_bacterium	9feed791dd5e0a986f2f144bf0ab5a37		1		0.57971	6.48665e-05		0	0
894	ASV	Firmicutes	Bacillota	Clostridia	Lachnospirales	Lachnospiraceae	Lachnospiraceae_NK4A136_group	uncultured_bacterium	1d1cf09274113b9a877e41aa93b11791		1		0.57971	6.33998e-05		0	0
895	ASV	Firmicutes	Bacillota	Clostridia	Lachnospirales	Lachnospiraceae	Lachnospiraceae_NK4A136_group	uncultured_bacterium	5635982fce48d72842d0d8b125904642		1		0.289855	6.30813e-05		0	0
896	ASV	Firmicutes	Bacillota	Clostridia	Lachnospirales	Lachnospiraceae	Lachnospiraceae_NK4A136_group	uncultured_bacterium	7b1907b5438a51583a7f50af507dd9f9		1		0.869565	6.28378e-05		0	0
897	ASV	Firmicutes	Bacillota	Clostridia	Lachnospirales	Lachnospiraceae	Lachnospiraceae_NK4A136_group	uncultured_bacterium	718d89c5889c228b36a0de6238e92c9f		1		0.57971	6.20163e-05		0	0
898	ASV	Firmicutes	Bacillota	Clostridia	Lachnospirales	Lachnospiraceae	Lachnospiraceae_NK4A136_group	uncultured_bacterium	c5520e7837784b4f917287ba74ad6319		1		0.434783	5.95321e-05		0	0
899	ASV	Firmicutes	Bacillota	Clostridia	Lachnospirales	Lachnospiraceae	Lachnospiraceae_NK4A136_group	uncultured_bacterium	30c672e275d6aec6390b128d081858b1		1		0.724638	5.95151e-05		0	0
900	ASV	Firmicutes	Bacillota	Clostridia	Lachnospirales	Lachnospiraceae	Lachnospiraceae_NK4A136_group	uncultured_bacterium	e843bcdbc76191d1e5893c7b802e79f7		1		0.869565	5.88204e-05		0	0
901	ASV	Firmicutes	Bacillota	Clostridia	Lachnospirales	Lachnospiraceae	Lachnospiraceae_NK4A136_group	uncultured_bacterium	ff7d27bfa433a6871eaa1ed4c84ee74a		1		0.724638	5.78612e-05		0	0
902	ASV	Firmicutes	Bacillota	Clostridia	Lachnospirales	Lachnospiraceae	Lachnospiraceae_NK4A136_group	uncultured_bacterium	523ae3a6ee9585138c1afacfda774465		1		0.289855	5.77448e-05		0	0
903	ASV	Firmicutes	Bacillota	Clostridia	Lachnospirales	Lachnospiraceae	Lachnospiraceae_NK4A136_group	uncultured_bacterium	f408e05d2ad2cffc2f5dd6dc7a008d1c		1		0.57971	5.75302e-05		0	0
904	ASV	Firmicutes	Bacillota	Clostridia	Lachnospirales	Lachnospiraceae	Lachnospiraceae_NK4A136_group	uncultured_bacterium	aa10fa08ba8fab9658e760dd49faf3d1		1		0.434783	5.61178e-05		0	0
905	ASV	Firmicutes	Bacillota	Clostridia	Lachnospirales	Lachnospiraceae	Lachnospiraceae_NK4A136_group	uncultured_bacterium	7172713185243f0ea7b1aad88cadd88d		1		0.434783	5.4611e-05		0	0
906	ASV	Firmicutes	Bacillota	Clostridia	Lachnospirales	Lachnospiraceae	Lachnospiraceae_NK4A136_group	uncultured_bacterium	b10687bf572ecee351de1c92393884be		1		0.724638	5.43492e-05		0	0
907	ASV	Firmicutes	Bacillota	Clostridia	Lachnospirales	Lachnospiraceae	Lachnospiraceae_NK4A136_group	uncultured_bacterium	344ed4d0f819a85eae450b00b33e9669		1		1.15942	5.38206e-05		0	0
908	ASV	Firmicutes	Bacillota	Clostridia	Lachnospirales	Lachnospiraceae	Lachnospiraceae_NK4A136_group	uncultured_bacterium	15b59010f069c49cb1202e155fb66113		1		0.869565	5.36637e-05		0	0
909	ASV	Firmicutes	Bacillota	Clostridia	Lachnospirales	Lachnospiraceae	Lachnospiraceae_NK4A136_group	uncultured_bacterium	f4a039e0ef90a7a0fe7e3269bf104219		1		0.57971	5.36623e-05		0	0
910	ASV	Firmicutes	Bacillota	Clostridia	Lachnospirales	Lachnospiraceae	Lachnospiraceae_NK4A136_group	uncultured_bacterium	e2d64364ec86eb456bf5b3a76321a8ac		1		0.57971	5.36431e-05		0	0
911	ASV	Firmicutes	Bacillota	Clostridia	Lachnospirales	Lachnospiraceae	Lachnospiraceae_NK4A136_group	uncultured_bacterium	3be66486758ab6b2b336d5c6e3473853		1		0.869565	5.34724e-05		0	0
912	ASV	Firmicutes	Bacillota	Clostridia	Lachnospirales	Lachnospiraceae	Lachnospiraceae_NK4A136_group	uncultured_bacterium	4fb26eaff59c3c8d727c7d0b0f9b13d2		1		1.01449	5.33414e-05		0	0
913	ASV	Firmicutes	Bacillota	Clostridia	Lachnospirales	Lachnospiraceae	Lachnospiraceae_NK4A136_group	uncultured_bacterium	7fdccf1be7eb4880b691cb575f5828d1		1		0.724638	5.29929e-05		0	0
914	ASV	Firmicutes	Bacillota	Clostridia	Lachnospirales	Lachnospiraceae	Lachnospiraceae_NK4A136_group	uncultured_bacterium	b48a4f0d020f3427129c31c3974055a6		1		1.01449	5.2886e-05		0	0
915	ASV	Firmicutes	Bacillota	Clostridia	Lachnospirales	Lachnospiraceae	Lachnospiraceae_NK4A136_group	uncultured_bacterium	88144097ffb6e750a2d4fbbc381284a1		1		0.724638	5.28143e-05		0	0
916	ASV	Firmicutes	Bacillota	Clostridia	Lachnospirales	Lachnospiraceae	Lachnospiraceae_NK4A136_group	uncultured_bacterium	e3febb7f304cf657f7e227783e75514f		1		0.57971	5.27595e-05		0	0
917	ASV	Firmicutes	Bacillota	Clostridia	Lachnospirales	Lachnospiraceae	Lachnospiraceae_NK4A136_group	uncultured_bacterium	3c60f35dc02f20999309fb38e2f7d6b7		1		1.15942	5.25727e-05		0	0
918	ASV	Firmicutes	Bacillota	Clostridia	Lachnospirales	Lachnospiraceae	Lachnospiraceae_NK4A136_group	uncultured_bacterium	6c714e3a1083f35028384a7c4e174ab0		1		0.57971	5.2264e-05		0	0
919	ASV	Firmicutes	Bacillota	Clostridia	Lachnospirales	Lachnospiraceae	Lachnospiraceae_NK4A136_group	uncultured_bacterium	dd53f1c48597708e846d4ebc93096dbe		1		0.57971	5.14865e-05		0	0
920	ASV	Firmicutes	Bacillota	Clostridia	Lachnospirales	Lachnospiraceae	Lachnospiraceae_NK4A136_group	uncultured_bacterium	2e13afcad8523f3eadaec7135ef2ecdf		1		0.289855	5.14265e-05		0	0
921	ASV	Firmicutes	Bacillota	Clostridia	Lachnospirales	Lachnospiraceae	Lachnospiraceae_NK4A136_group	uncultured_bacterium	9eb20899bcf61d5db13aecd3cab2a850		1		0.869565	5.10775e-05		0	0
922	ASV	Firmicutes	Bacillota	Clostridia	Lachnospirales	Lachnospiraceae	Lachnospiraceae_NK4A136_group	uncultured_bacterium	c3edf1162660db7b48f113529639a219		1		0.434783	5.08074e-05		0	0
923	ASV	Firmicutes	Bacillota	Clostridia	Lachnospirales	Lachnospiraceae	Lachnospiraceae_NK4A136_group	uncultured_bacterium	c7b0d266c73cdeadd3af0f7357cd6952		1		0.724638	4.97931e-05		0	0
924	ASV	Firmicutes	Bacillota	Clostridia	Lachnospirales	Lachnospiraceae	Lachnospiraceae_NK4A136_group	uncultured_bacterium	73169bdf49115ff7386b348e54fa1739		1		0.289855	4.93802e-05		0	0
925	ASV	Firmicutes	Bacillota	Clostridia	Lachnospirales	Lachnospiraceae	Lachnospiraceae_NK4A136_group	uncultured_bacterium	de626d831e0498082eb556f3fecaded7		1		0.434783	4.93107e-05		0	0
926	ASV	Firmicutes	Bacillota	Clostridia	Lachnospirales	Lachnospiraceae	Lachnospiraceae_NK4A136_group	uncultured_bacterium	5b25e6e8215bb9f208b97f3b7aba3f5c		1		0.289855	4.91254e-05		0	0
927	ASV	Firmicutes	Bacillota	Clostridia	Lachnospirales	Lachnospiraceae	Lachnospiraceae_NK4A136_group	uncultured_bacterium	394cc47ae2b83c3299bcfbfa963a4d0b		1		0.57971	4.91197e-05		0	0
928	ASV	Firmicutes	Bacillota	Clostridia	Lachnospirales	Lachnospiraceae	Lachnospiraceae_NK4A136_group	uncultured_bacterium	bea2850732d11a41214642902da99e1e		1		0.57971	4.88012e-05		0	0
929	ASV	Firmicutes	Bacillota	Clostridia	Lachnospirales	Lachnospiraceae	Lachnospiraceae_NK4A136_group	uncultured_bacterium	bad8ea8aed013e8c6957c0868b2547c2		1		0.57971	4.86251e-05		0	0
930	ASV	Firmicutes	Bacillota	Clostridia	Lachnospirales	Lachnospiraceae	Lachnospiraceae_NK4A136_group	uncultured_bacterium	4c6378693d75bf8f3f35f20cd8b49855		1		0.724638	4.84813e-05		0	0
931	ASV	Firmicutes	Bacillota	Clostridia	Lachnospirales	Lachnospiraceae	Lachnospiraceae_NK4A136_group	uncultured_bacterium	c628a248338d1ac4088e91669027ac8b		1		0.724638	4.78027e-05		0	0
932	ASV	Firmicutes	Bacillota	Clostridia	Lachnospirales	Lachnospiraceae	Lachnospiraceae_NK4A136_group	uncultured_bacterium	ec4d2f234e44930dfe6a486902c1397e		1		0.434783	4.70719e-05		0	0
933	ASV	Firmicutes	Bacillota	Clostridia	Lachnospirales	Lachnospiraceae	Lachnospiraceae_NK4A136_group	uncultured_bacterium	ba63ca4576f0b25724f18012855e2f9e		1		0.724638	4.64341e-05		0	0
934	ASV	Firmicutes	Bacillota	Clostridia	Lachnospirales	Lachnospiraceae	Lachnospiraceae_NK4A136_group	uncultured_bacterium	0ae1aa2ac615889cb822ae0fef13057c		1		0.434783	4.48322e-05		0	0
935	ASV	Firmicutes	Bacillota	Clostridia	Lachnospirales	Lachnospiraceae	Lachnospiraceae_NK4A136_group	uncultured_bacterium	280e16884b452097234f47150c095da3		1		0.434783	4.42024e-05		0	0
936	ASV	Firmicutes	Bacillota	Clostridia	Lachnospirales	Lachnospiraceae	Lachnospiraceae_NK4A136_group	uncultured_bacterium	d5abe5b2c76538fbcb74711974d64827		1		0.434783	4.30097e-05		0	0
937	ASV	Firmicutes	Bacillota	Clostridia	Lachnospirales	Lachnospiraceae	Lachnospiraceae_NK4A136_group	uncultured_bacterium	14ff2060f99bb50a24897a800c053591		1		0.434783	4.29142e-05		0	0
938	ASV	Firmicutes	Bacillota	Clostridia	Lachnospirales	Lachnospiraceae	Lachnospiraceae_NK4A136_group	uncultured_bacterium	f5756ed4bbe64be87754bfa8c132445b		1		0.57971	4.28654e-05		0	0
939	ASV	Firmicutes	Bacillota	Clostridia	Lachnospirales	Lachnospiraceae	Lachnospiraceae_NK4A136_group	uncultured_bacterium	a15bd641ab8fb35b6946a4d81a4be0f6		1		0.869565	4.26631e-05		0	0
940	ASV	Firmicutes	Bacillota	Clostridia	Lachnospirales	Lachnospiraceae	Lachnospiraceae_NK4A136_group	uncultured_bacterium	e521afd2d1e03c5ebd3daf989ad026d2		1		0.724638	4.25268e-05		0	0
941	ASV	Firmicutes	Bacillota	Clostridia	Lachnospirales	Lachnospiraceae	Lachnospiraceae_NK4A136_group	uncultured_bacterium	7e736c3c1aba5ecbed16446ddace6111		1		0.724638	4.22436e-05		0	0
942	ASV	Firmicutes	Bacillota	Clostridia	Lachnospirales	Lachnospiraceae	Lachnospiraceae_NK4A136_group	uncultured_bacterium	57d13316907ab93f9840f4e3d400c0bf		1		0.57971	4.21781e-05		0	0
943	ASV	Firmicutes	Bacillota	Clostridia	Lachnospirales	Lachnospiraceae	Lachnospiraceae_NK4A136_group	uncultured_bacterium	2adb6aa30029767f2c7ddd1438c6070d		1		0.724638	4.18987e-05		0	0
944	ASV	Firmicutes	Bacillota	Clostridia	Lachnospirales	Lachnospiraceae	Lachnospiraceae_NK4A136_group	uncultured_bacterium	5e1ae0c61ecb75d81f609aa70b609c37		1		0.434783	4.06329e-05		0	0
945	ASV	Firmicutes	Bacillota	Clostridia	Lachnospirales	Lachnospiraceae	Lachnospiraceae_NK4A136_group	uncultured_bacterium	7fce680e20cd6c9485985c73e7910443		1		0.57971	4.02461e-05		0	0
946	ASV	Firmicutes	Bacillota	Clostridia	Lachnospirales	Lachnospiraceae	Lachnospiraceae_NK4A136_group	uncultured_bacterium	f48405537a2b63f2ee5d68efe1c76efc		1		0.724638	3.98936e-05		0	0
947	ASV	Firmicutes	Bacillota	Clostridia	Lachnospirales	Lachnospiraceae	Lachnospiraceae_NK4A136_group	uncultured_bacterium	01459dc08ce8c8b3329805affb7a0146		1		0.724638	3.94205e-05		0	0
948	ASV	Firmicutes	Bacillota	Clostridia	Lachnospirales	Lachnospiraceae	Lachnospiraceae_NK4A136_group	uncultured_bacterium	e6864cf62964b22b7247cb2f406b10f0		1		0.434783	3.92422e-05		0	0
949	ASV	Firmicutes	Bacillota	Clostridia	Lachnospirales	Lachnospiraceae	Lachnospiraceae_NK4A136_group	uncultured_bacterium	e9a211cbe019f3f27fd3b912c3a54a98		1		0.434783	3.84763e-05		1.81818	0.00154532
950	ASV	Firmicutes	Bacillota	Clostridia	Lachnospirales	Lachnospiraceae	Lachnospiraceae_NK4A136_group	uncultured_bacterium	d2f30fe755ee59dfb497d65aac3ea5d1		1		1.01449	3.83179e-05		0	0
951	ASV	Firmicutes	Bacillota	Clostridia	Lachnospirales	Lachnospiraceae	Lachnospiraceae_NK4A136_group	uncultured_bacterium	d684d090405c1ce4f528910418d5026a		1		0.434783	3.81524e-05		0	0
952	ASV	Firmicutes	Bacillota	Clostridia	Lachnospirales	Lachnospiraceae	Lachnospiraceae_NK4A136_group	uncultured_bacterium	181c6d97ea6e3f4eb0cb9ccf6638835e		1		0.434783	3.74132e-05		0	0
953	ASV	Firmicutes	Bacillota	Clostridia	Lachnospirales	Lachnospiraceae	Lachnospiraceae_NK4A136_group	uncultured_bacterium	9620bf203401af3dc51a1c91a8664a70		1		0.57971	3.72838e-05		0	0
954	ASV	Firmicutes	Bacillota	Clostridia	Lachnospirales	Lachnospiraceae	Lachnospiraceae_NK4A136_group	uncultured_bacterium	6cbc0bf8a6b27d8f9eef59eb801d292e		1		0.289855	3.55877e-05		0	0
955	ASV	Firmicutes	Bacillota	Clostridia	Lachnospirales	Lachnospiraceae	Lachnospiraceae_NK4A136_group	uncultured_bacterium	ee4728edb98b5a90cfa10e91e7a8e5d0		1		1.01449	3.51962e-05		0	0
956	ASV	Firmicutes	Bacillota	Clostridia	Lachnospirales	Lachnospiraceae	Lachnospiraceae_NK4A136_group	uncultured_bacterium	0893c063f5107bbb70406a3d9e17a875		1		0.434783	3.51874e-05		0	0
957	ASV	Firmicutes	Bacillota	Clostridia	Lachnospirales	Lachnospiraceae	Lachnospiraceae_NK4A136_group	uncultured_bacterium	4719abebc806298d7c856d81c861b508		1		0.289855	3.46149e-05		0	0
958	ASV	Firmicutes	Bacillota	Clostridia	Lachnospirales	Lachnospiraceae	Lachnospiraceae_NK4A136_group	uncultured_bacterium	f7e5715f0590b93bdf671cf12163c7b9		1		0.434783	3.45988e-05		0	0
959	ASV	Firmicutes	Bacillota	Clostridia	Lachnospirales	Lachnospiraceae	Lachnospiraceae_NK4A136_group	uncultured_bacterium	a533b51d63b634f1d34d6935874ca8bc		1		0.57971	3.44836e-05		0	0
960	ASV	Firmicutes	Bacillota	Clostridia	Lachnospirales	Lachnospiraceae	Lachnospiraceae_NK4A136_group	uncultured_bacterium	a75d946095f7345f515ac241be6cee70		1		0.57971	3.41705e-05		0	0
961	ASV	Firmicutes	Bacillota	Clostridia	Lachnospirales	Lachnospiraceae	Lachnospiraceae_NK4A136_group	uncultured_bacterium	0c171f902aaac8cc551342e2e19843b8		1		0.434783	3.38702e-05		0	0
962	ASV	Firmicutes	Bacillota	Clostridia	Lachnospirales	Lachnospiraceae	Lachnospiraceae_NK4A136_group	uncultured_bacterium	524b93f6481fe9885dfcf7a375e0147a		1		0.289855	3.37181e-05		0	0
963	ASV	Firmicutes	Bacillota	Clostridia	Lachnospirales	Lachnospiraceae	Lachnospiraceae_NK4A136_group	uncultured_bacterium	50d64f34a9dbc98315265d9aad3c3267		1		0.57971	3.347e-05		0	0
964	ASV	Firmicutes	Bacillota	Clostridia	Lachnospirales	Lachnospiraceae	Lachnospiraceae_NK4A136_group	uncultured_bacterium	bc67f14ac9337c33c33e3c83ccca1392		1		0.434783	3.32512e-05		0	0
965	ASV	Firmicutes	Bacillota	Clostridia	Lachnospirales	Lachnospiraceae	Lachnospiraceae_NK4A136_group	uncultured_bacterium	dff2c24437205880767fb460e3942359		1		0.434783	3.27457e-05		0	0
966	ASV	Firmicutes	Bacillota	Clostridia	Lachnospirales	Lachnospiraceae	Lachnospiraceae_NK4A136_group	uncultured_bacterium	1b2af0eff549a7cfecbc691a23775bbb		1		0.434783	3.24263e-05		0	0
967	ASV	Firmicutes	Bacillota	Clostridia	Lachnospirales	Lachnospiraceae	Lachnospiraceae_NK4A136_group	uncultured_bacterium	1bbfe0066c971a9343718fb222702e52		1		0.289855	3.23924e-05		0	0
968	ASV	Firmicutes	Bacillota	Clostridia	Lachnospirales	Lachnospiraceae	Lachnospiraceae_NK4A136_group	uncultured_bacterium	cc72727689fe1fb0f5a5a925326f0aa1		1		0.434783	3.23808e-05		0	0
969	ASV	Firmicutes	Bacillota	Clostridia	Lachnospirales	Lachnospiraceae	Lachnospiraceae_NK4A136_group	uncultured_bacterium	2cde527b24a12e59376b36df975f3812		1		0.434783	3.21641e-05		0	0
970	ASV	Firmicutes	Bacillota	Clostridia	Lachnospirales	Lachnospiraceae	Lachnospiraceae_NK4A136_group	uncultured_bacterium	b240b993aed8c39f5e59d5e79276fb59		1		0.57971	3.18875e-05		0	0
971	ASV	Firmicutes	Bacillota	Clostridia	Lachnospirales	Lachnospiraceae	Lachnospiraceae_NK4A136_group	uncultured_bacterium	b8ec02872e3d2ac0b67989832d1113e7		1		0.724638	3.182e-05		0	0
972	ASV	Firmicutes	Bacillota	Clostridia	Lachnospirales	Lachnospiraceae	Lachnospiraceae_NK4A136_group	uncultured_bacterium	06586f946cdf09da5e9e10be0757e25c		1		0.289855	3.16505e-05		0	0
973	ASV	Firmicutes	Bacillota	Clostridia	Lachnospirales	Lachnospiraceae	Lachnospiraceae_NK4A136_group	uncultured_bacterium	76e013bde78f65b00a78e0b0813d8ab8		1		0.434783	3.16169e-05		0	0
974	ASV	Firmicutes	Bacillota	Clostridia	Lachnospirales	Lachnospiraceae	Lachnospiraceae_NK4A136_group	uncultured_bacterium	45a6aa7d141e2f2c89d36a9317c5cbf1		1		0.57971	3.1593e-05		0	0
975	ASV	Firmicutes	Bacillota	Clostridia	Lachnospirales	Lachnospiraceae	Lachnospiraceae_NK4A136_group	uncultured_bacterium	e0302e21e54b77156bb9a4367ec35d82		1		0.57971	3.13317e-05		0	0
976	ASV	Firmicutes	Bacillota	Clostridia	Lachnospirales	Lachnospiraceae	Lachnospiraceae_NK4A136_group	uncultured_bacterium	c160a81b93488d1c613b50e20d08b86d		1		0.289855	3.12179e-05		0	0
977	ASV	Firmicutes	Bacillota	Clostridia	Lachnospirales	Lachnospiraceae	Lachnospiraceae_NK4A136_group	uncultured_bacterium	136ceecba0e534869c64a2c1357c9f4c		1		0.289855	3.10027e-05		0	0
978	ASV	Firmicutes	Bacillota	Clostridia	Lachnospirales	Lachnospiraceae	Lachnospiraceae_NK4A136_group	uncultured_bacterium	dbc7ff1c25f9fe214134e21b03519f81		1		0.57971	3.07256e-05		0	0
979	ASV	Firmicutes	Bacillota	Clostridia	Lachnospirales	Lachnospiraceae	Lachnospiraceae_NK4A136_group	uncultured_bacterium	58abf8fdc58cb70796a021b6232596da		1		0.434783	3.01672e-05		0	0
980	ASV	Firmicutes	Bacillota	Clostridia	Lachnospirales	Lachnospiraceae	Lachnospiraceae_NK4A136_group	uncultured_bacterium	adbca5d9c3c14288eb41c61b5162aa46		1		0.434783	3.00277e-05		0	0
981	ASV	Firmicutes	Bacillota	Clostridia	Lachnospirales	Lachnospiraceae	Lachnospiraceae_NK4A136_group	uncultured_bacterium	77e76e4de1688fed7e91097cd8ce775e		1		0.434783	2.99883e-05		0	0
982	ASV	Firmicutes	Bacillota	Clostridia	Lachnospirales	Lachnospiraceae	Lachnospiraceae_NK4A136_group	uncultured_bacterium	9babed4ffd2e8209eed316715ff1148e		1		0.434783	2.99847e-05		0	0
983	ASV	Firmicutes	Bacillota	Clostridia	Lachnospirales	Lachnospiraceae	Lachnospiraceae_NK4A136_group	uncultured_bacterium	e23cd64d5d603ededd36c0def98e095e		1		0.434783	2.97551e-05		0	0
984	ASV	Firmicutes	Bacillota	Clostridia	Lachnospirales	Lachnospiraceae	Lachnospiraceae_NK4A136_group	uncultured_bacterium	4d9aa4639143d242179de518557957d4		1		0.434783	2.91062e-05		0	0
985	ASV	Firmicutes	Bacillota	Clostridia	Lachnospirales	Lachnospiraceae	Lachnospiraceae_NK4A136_group	uncultured_bacterium	da70aa14903477ad4ab3f5ca1114ca5b		1		0.57971	2.83445e-05		0	0
986	ASV	Firmicutes	Bacillota	Clostridia	Lachnospirales	Lachnospiraceae	Lachnospiraceae_NK4A136_group	uncultured_bacterium	ffe3db7ce5f0099626fd50de1ab4fa45		1		0.434783	2.82449e-05		0	0
987	ASV	Firmicutes	Bacillota	Clostridia	Lachnospirales	Lachnospiraceae	Lachnospiraceae_NK4A136_group	uncultured_bacterium	b729dd6937d40b024b85b5e544b290b3		1		0.289855	2.81695e-05		0	0
988	ASV	Firmicutes	Bacillota	Clostridia	Lachnospirales	Lachnospiraceae	Lachnospiraceae_NK4A136_group	uncultured_bacterium	fdf581acc4e131125317eeaa24de1df6		1		0.434783	2.80695e-05		0	0
989	ASV	Firmicutes	Bacillota	Clostridia	Lachnospirales	Lachnospiraceae	Lachnospiraceae_NK4A136_group	uncultured_bacterium	05b8dd445987ece4d40f6c1a0173db2f		1		0.289855	2.78185e-05		0	0
990	ASV	Firmicutes	Bacillota	Clostridia	Lachnospirales	Lachnospiraceae	Lachnospiraceae_NK4A136_group	uncultured_bacterium	b4ff0a4fb47030e520ddf38adda8b581		1		0.289855	2.74556e-05		0	0
991	ASV	Firmicutes	Bacillota	Clostridia	Lachnospirales	Lachnospiraceae	Lachnospiraceae_NK4A136_group	uncultured_bacterium	2d90f4bf62e708e4415fa400ace5d615		1		0.289855	2.74291e-05		0	0
992	ASV	Firmicutes	Bacillota	Clostridia	Lachnospirales	Lachnospiraceae	Lachnospiraceae_NK4A136_group	uncultured_bacterium	0965cf734618afcc95f9baddbc463b52		1		0.289855	2.68345e-05		0	0
993	ASV	Firmicutes	Bacillota	Clostridia	Lachnospirales	Lachnospiraceae	Lachnospiraceae_NK4A136_group	uncultured_bacterium	8b45bd8f6dd6c224cd790420c19a1c91		1		0.57971	2.60365e-05		0	0
994	ASV	Firmicutes	Bacillota	Clostridia	Lachnospirales	Lachnospiraceae	Lachnospiraceae_NK4A136_group	uncultured_bacterium	35c35c93236023e8a71185c22b45bf6c		1		0.289855	2.58257e-05		0	0
995	ASV	Firmicutes	Bacillota	Clostridia	Lachnospirales	Lachnospiraceae	Lachnospiraceae_NK4A136_group	uncultured_bacterium	ceca7cc11ecab6da8553191fbcc36bed		1		0.289855	2.51532e-05		0	0
996	ASV	Firmicutes	Bacillota	Clostridia	Lachnospirales	Lachnospiraceae	Lachnospiraceae_NK4A136_group	uncultured_bacterium	669f1651752532e34629bcf51f2216d2		1		0.289855	2.49544e-05		0	0
997	ASV	Firmicutes	Bacillota	Clostridia	Lachnospirales	Lachnospiraceae	Lachnospiraceae_NK4A136_group	uncultured_bacterium	cf4a9e0bf019942083fe41995c6ff5ec		1		0.57971	2.48819e-05		0	0
998	ASV	Firmicutes	Bacillota	Clostridia	Lachnospirales	Lachnospiraceae	Lachnospiraceae_NK4A136_group	uncultured_bacterium	87bee44ff5fb4452fc0fe3793a76d41c		1		0.289855	2.43368e-05		0	0
999	ASV	Firmicutes	Bacillota	Clostridia	Lachnospirales	Lachnospiraceae	Lachnospiraceae_NK4A136_group	uncultured_bacterium	c1f6f7d859183dcb0c375d97b0fde57c		1		0.434783	2.38819e-05		0	0
1000	ASV	Firmicutes	Bacillota	Clostridia	Lachnospirales	Lachnospiraceae	Lachnospiraceae_NK4A136_group	uncultured_bacterium	6808e07df7a001f6104ae8a8641289f8		1		0.289855	2.38794e-05		0	0
1001	ASV	Firmicutes	Bacillota	Clostridia	Lachnospirales	Lachnospiraceae	Lachnospiraceae_NK4A136_group	uncultured_bacterium	6b734e7dfb7d00e9b0761d4d8ecc8af2		1		0.289855	2.35022e-05		0	0
1002	ASV	Firmicutes	Bacillota	Clostridia	Lachnospirales	Lachnospiraceae	Lachnospiraceae_NK4A136_group	uncultured_bacterium	71e05af85a3349530bfc64fac38755a2		1		0.434783	2.33744e-05		0	0
1003	ASV	Firmicutes	Bacillota	Clostridia	Lachnospirales	Lachnospiraceae	Lachnospiraceae_NK4A136_group	uncultured_bacterium	ec5598d3e31544b3444c2fb947d6bc2b		1		0.289855	2.29553e-05		0	0
1004	ASV	Firmicutes	Bacillota	Clostridia	Lachnospirales	Lachnospiraceae	Lachnospiraceae_NK4A136_group	uncultured_bacterium	e392cfb5f30eb744e7a6a03e3b3f5039		1		0.289855	2.26677e-05		0	0
1005	ASV	Firmicutes	Bacillota	Clostridia	Lachnospirales	Lachnospiraceae	Lachnospiraceae_NK4A136_group	uncultured_bacterium	e19a236dd54f0bb6ef8363fbb544607b		1		0.434783	2.26246e-05		0	0
1006	ASV	Firmicutes	Bacillota	Clostridia	Lachnospirales	Lachnospiraceae	Lachnospiraceae_NK4A136_group	uncultured_bacterium	0fedda170deca205fb302f4f7a1b10ee		1		0.434783	2.24741e-05		0	0
1007	ASV	Firmicutes	Bacillota	Clostridia	Lachnospirales	Lachnospiraceae	Lachnospiraceae_NK4A136_group	uncultured_bacterium	9c077712f2bed646b984cdbae69d7c1e		1		0.57971	2.21115e-05		0	0
1008	ASV	Firmicutes	Bacillota	Clostridia	Lachnospirales	Lachnospiraceae	Lachnospiraceae_NK4A136_group	uncultured_bacterium	1802127bb5af58887a1189e8a05cb4ae		1		0.289855	2.20288e-05		0	0
1009	ASV	Firmicutes	Bacillota	Clostridia	Lachnospirales	Lachnospiraceae	Lachnospiraceae_NK4A136_group	uncultured_bacterium	382d23e095c0575a78cb9256d7577112		1		0.434783	2.18072e-05		0	0
1010	ASV	Firmicutes	Bacillota	Clostridia	Lachnospirales	Lachnospiraceae	Lachnospiraceae_NK4A136_group	uncultured_bacterium	4d7fd87a2ec39134007ad6cd6aac46ae		1		0.289855	2.16868e-05		0	0
1011	ASV	Firmicutes	Bacillota	Clostridia	Lachnospirales	Lachnospiraceae	Lachnospiraceae_NK4A136_group	uncultured_bacterium	211030f2341d8a9fb9969ff5b20682cf		1		0.57971	2.15901e-05		0	0
1012	ASV	Firmicutes	Bacillota	Clostridia	Lachnospirales	Lachnospiraceae	Lachnospiraceae_NK4A136_group	uncultured_bacterium	24aadee1d18b91b6ed901b6f02069634		1		0.434783	2.14297e-05		0	0
1013	ASV	Firmicutes	Bacillota	Clostridia	Lachnospirales	Lachnospiraceae	Lachnospiraceae_NK4A136_group	uncultured_bacterium	390b2569deac8b2afe1c3b0589eebf0c		1		0.434783	2.1356e-05		0	0
1014	ASV	Firmicutes	Bacillota	Clostridia	Lachnospirales	Lachnospiraceae	Lachnospiraceae_NK4A136_group	uncultured_bacterium	19f0c6d110baf5c6e06c46168984bc8a		1		0.289855	2.09494e-05		0	0
1015	ASV	Firmicutes	Bacillota	Clostridia	Lachnospirales	Lachnospiraceae	Lachnospiraceae_NK4A136_group	uncultured_bacterium	71e53b19a5e6537799d60bea95366d75		1		0.434783	1.98782e-05		0	0
1016	ASV	Firmicutes	Bacillota	Clostridia	Lachnospirales	Lachnospiraceae	Lachnospiraceae_NK4A136_group	uncultured_bacterium	7dff695db215077d6d46bf3f8bd940bd		1		0.57971	1.98197e-05		0	0
1017	ASV	Firmicutes	Bacillota	Clostridia	Lachnospirales	Lachnospiraceae	Lachnospiraceae_NK4A136_group	uncultured_bacterium	fdc878202d8abeaf738c4973ecc708c9		1		0.289855	1.91282e-05		0	0
1018	ASV	Firmicutes	Bacillota	Clostridia	Lachnospirales	Lachnospiraceae	Lachnospiraceae_NK4A136_group	uncultured_bacterium	87d23d4408a2e30f97fe964315e8c365		1		0.289855	1.8813e-05		0	0
1019	ASV	Firmicutes	Bacillota	Clostridia	Lachnospirales	Lachnospiraceae	Lachnospiraceae_NK4A136_group	uncultured_bacterium	073941f832c2610d522bd26837a57fcd		1		0.289855	1.81247e-05		0	0
1020	ASV	Firmicutes	Bacillota	Clostridia	Lachnospirales	Lachnospiraceae	Lachnospiraceae_NK4A136_group	uncultured_bacterium	007841f8d541437dd520df3a8e458299		1		0.289855	1.7989e-05		0	0
1021	ASV	Firmicutes	Bacillota	Clostridia	Lachnospirales	Lachnospiraceae	Lachnospiraceae_NK4A136_group	uncultured_bacterium	c83501c6186af5e07d8bdca04565e72d		1		0.289855	1.77881e-05		0	0
1022	ASV	Firmicutes	Bacillota	Clostridia	Lachnospirales	Lachnospiraceae	Lachnospiraceae_NK4A136_group	uncultured_bacterium	36fa6f6e7045efd483389655e2afef4b		1		0.289855	1.73826e-05		0	0
1023	ASV	Firmicutes	Bacillota	Clostridia	Lachnospirales	Lachnospiraceae	Lachnospiraceae_NK4A136_group	uncultured_bacterium	f42906d886a95a4f67fa6c8bbaad837e		1		0.434783	1.72253e-05		0	0
1024	ASV	Firmicutes	Bacillota	Clostridia	Lachnospirales	Lachnospiraceae	Lachnospiraceae_NK4A136_group	uncultured_bacterium	55b0a5e3f3f5c654e9d30c6b7ca0dae0		1		0.434783	1.70327e-05		0	0
1025	ASV	Firmicutes	Bacillota	Clostridia	Lachnospirales	Lachnospiraceae	Lachnospiraceae_NK4A136_group	uncultured_bacterium	1d8d5a4d16e4a27342ac89e50de2bcba		1		0.289855	1.67448e-05		0	0
1026	ASV	Firmicutes	Bacillota	Clostridia	Lachnospirales	Lachnospiraceae	Lachnospiraceae_NK4A136_group	uncultured_bacterium	03ed7c73a8be932a3be4fccb161581aa		1		0.289855	1.66015e-05		0	0
1027	ASV	Firmicutes	Bacillota	Clostridia	Lachnospirales	Lachnospiraceae	Lachnospiraceae_NK4A136_group	uncultured_bacterium	fed927b471fa2baaf819397166b60c69		1		0.434783	1.6429e-05		0	0
1028	ASV	Firmicutes	Bacillota	Clostridia	Lachnospirales	Lachnospiraceae	Lachnospiraceae_NK4A136_group	uncultured_bacterium	db5614e5fe310022a835767aebd66ed7		1		0.289855	1.63844e-05		0	0
1029	ASV	Firmicutes	Bacillota	Clostridia	Lachnospirales	Lachnospiraceae	Lachnospiraceae_NK4A136_group	uncultured_bacterium	0093263348545f0f71e762c82f32ce22		1		0.434783	1.61565e-05		0	0
1030	ASV	Firmicutes	Bacillota	Clostridia	Lachnospirales	Lachnospiraceae	Lachnospiraceae_NK4A136_group	uncultured_bacterium	3f829eac38cbd356a5c6960c2d1edb4e		1		0.289855	1.57044e-05		0	0
1031	ASV	Firmicutes	Bacillota	Clostridia	Lachnospirales	Lachnospiraceae	Lachnospiraceae_NK4A136_group	uncultured_bacterium	37e57219388199ca225a07a35638977c		1		0.289855	1.55521e-05		0	0
1032	ASV	Firmicutes	Bacillota	Clostridia	Lachnospirales	Lachnospiraceae	Lachnospiraceae_NK4A136_group	uncultured_bacterium	453c9da5a4c4f3ac9147216219e8e14d		1		0.289855	1.50402e-05		0	0
1033	ASV	Firmicutes	Bacillota	Clostridia	Lachnospirales	Lachnospiraceae	Lachnospiraceae_NK4A136_group	uncultured_bacterium	c18b28886b50d8c40be91d30999b9ee9		1		0.289855	1.37222e-05		0	0
1034	ASV	Firmicutes	Bacillota	Clostridia	Lachnospirales	Lachnospiraceae	Lachnospiraceae_NK4A136_group	uncultured_bacterium	09c9f4e674b70b87c4425a39a5ca6bad		1		0.289855	1.33179e-05		0	0
1035	ASV	Firmicutes	Bacillota	Clostridia	Lachnospirales	Lachnospiraceae	Lachnospiraceae_NK4A136_group	uncultured_bacterium	178aea4fd0934c9619e06422e9788274		1		0.434783	1.14791e-05		0	0
1036	ASV	Firmicutes	Bacillota	Clostridia	Lachnospirales	Lachnospiraceae	Lachnospiraceae_NK4A136_group	uncultured_bacterium	c14036ce9194ff382da7289a3c4b25ad		1		0.434783	1.04925e-05		0	0
1037	ASV	Firmicutes	Bacillota	Clostridia	Lachnospirales	Lachnospiraceae	Lachnospiraceae_NK4A136_group	uncultured_bacterium	f091b43a83cc669b548b847031ff1481		1		0.289855	9.57167e-06		0	0
1038	ASV	Firmicutes	Bacillota	Clostridia	Lachnospirales	Lachnospiraceae	Lachnospiraceae_NK4A136_group	uncultured_bacterium	65a62e22c1650ccacb2d3982d93ba701		1		0.289855	8.88945e-06		0	0
1039	ASV	Firmicutes	Bacillota	Clostridia	Lachnospirales	Lachnospiraceae	Lachnospiraceae_NK4A136_group	uncultured_bacterium	5db3a9554e2fc6cb13cfd8b87788d2cf		1		0.289855	8.5027e-06		0	0
1040	ASV	Firmicutes	Bacillota	Clostridia	Lachnospirales	Lachnospiraceae	Lachnospiraceae_NK4A136_group	uncultured_bacterium	8680587a21b4ff1278dd724ce84cf7f4		1		0.289855	5.91616e-06		27.2727	0.245587
1041	ASV	Firmicutes	Bacillota	Clostridia	Lachnospirales	Lachnospiraceae	Lachnospiraceae_NK4A136_group	uncultured_bacterium	6c2a3c6813c4c8d8b2a2e005dc6ca5ca		1		0.289855	5.60516e-06		0	0
1042	ASV	Firmicutes	Bacillota	Clostridia	Lachnospirales	Lachnospiraceae	Lachnospiraceae_NK4A136_group	uncultured_bacterium	84847cea5e3b472d4fcdeae0cefafb59		1		0	0		21.8182	0.143477
1043	ASV	Firmicutes	Bacillota	Clostridia	Lachnospirales	Lachnospiraceae	uncultured	__	d7931b48749cf88d930f3b1b7c3b58d7		1		28.4058	0.0309652		1.81818	0.00177547
1044	ASV	Firmicutes	Bacillota	Clostridia	Lachnospirales	Lachnospiraceae	uncultured	__	a46ee1089cb4b9ae10a1d04114d23c1e		1		46.8116	0.013396		3.63636	0.00611803
1045	ASV	Firmicutes	Bacillota	Clostridia	Lachnospirales	Lachnospiraceae	uncultured	__	8128204715f884a33abe8d9276ad4e4c		1		0.434783	0.00312364		0	0
1046	ASV	Firmicutes	Bacillota	Clostridia	Lachnospirales	Lachnospiraceae	uncultured	__	3a8b28764f7996766a6afc9c36e79e76		1		24.7826	0.0027976		0	0
1047	ASV	Firmicutes	Bacillota	Clostridia	Lachnospirales	Lachnospiraceae	uncultured	__	cc6a38efea04459371a6d5b9ab90a6ee		1		21.7391	0.00260888		1.81818	0.00180835
1048	ASV	Firmicutes	Bacillota	Clostridia	Lachnospirales	Lachnospiraceae	uncultured	__	325a78af6381234ba5e65013e1eb0d50		1		7.53623	0.000657828		1.81818	0.000131516
1049	ASV	Firmicutes	Bacillota	Clostridia	Lachnospirales	Lachnospiraceae	uncultured	__	0914bda6d7a8c266a8b0a0ce8f4e7c62		1		1.01449	0.000234581		0	0
1050	ASV	Firmicutes	Bacillota	Clostridia	Lachnospirales	Lachnospiraceae	uncultured	__	1557fbf0fe37d64221a3b22938d7cdb4		1		1.01449	9.57383e-05		0	0
1051	ASV	Firmicutes	Bacillota	Clostridia	Lachnospirales	Lachnospiraceae	uncultured	__	55b3def083de23333cb943e2bfd6b194		1		0.724638	8.80338e-05		0	0
1052	ASV	Firmicutes	Bacillota	Clostridia	Lachnospirales	Lachnospiraceae	uncultured	__	6a70651bf2c384e058266e53006ea63e		1		0.869565	8.04929e-05		0	0
1053	ASV	Firmicutes	Bacillota	Clostridia	Lachnospirales	Lachnospiraceae	uncultured	__	2c40cff47465240a677f01ec48d87bc9		1		0.869565	5.13746e-05		0	0
1054	ASV	Firmicutes	Bacillota	Clostridia	Lachnospirales	Lachnospiraceae	uncultured	__	f0ffdad94700d0dd229ee242558b5e51		1		0.434783	4.98522e-05		0	0
1055	ASV	Firmicutes	Bacillota	Clostridia	Lachnospirales	Lachnospiraceae	uncultured	__	0ebaa424276a812a338f6141f1628077		1		0.434783	4.38661e-05		0	0
1056	ASV	Firmicutes	Bacillota	Clostridia	Lachnospirales	Lachnospiraceae	uncultured	__	b491dbabf2cee333e48ffe9d8d73bba2		1		0.434783	4.35066e-05		0	0
1057	ASV	Firmicutes	Bacillota	Clostridia	Lachnospirales	Lachnospiraceae	uncultured	__	292e4643c54aabcd6f9264990a13626b		1		0.434783	4.34554e-05		0	0
1058	ASV	Firmicutes	Bacillota	Clostridia	Lachnospirales	Lachnospiraceae	uncultured	__	2b63072eade33e3cf5998c092429e5b4		1		0.869565	4.103e-05		0	0
1059	ASV	Firmicutes	Bacillota	Clostridia	Lachnospirales	Lachnospiraceae	uncultured	__	81172c696ee7e1ef3d8c946a59bc4c9b		1		0.289855	3.50648e-05		0	0
1060	ASV	Firmicutes	Bacillota	Clostridia	Lachnospirales	Lachnospiraceae	uncultured	__	51b6548959957eb945406021e5b12753		1		0.434783	3.26979e-05		0	0
1061	ASV	Firmicutes	Bacillota	Clostridia	Lachnospirales	Lachnospiraceae	uncultured	__	2e8d8533e9df09166990b7f7862f4f0a		1		0.289855	3.11704e-05		0	0
1062	ASV	Firmicutes	Bacillota	Clostridia	Lachnospirales	Lachnospiraceae	uncultured	__	09d8ca4063b297418e81671e53b719a5		1		0.289855	2.87305e-05		0	0
1063	ASV	Firmicutes	Bacillota	Clostridia	Lachnospirales	Lachnospiraceae	uncultured	uncultured_bacterium	65b302b6f467a2f70aed9636adb98ae8		1		86.3768	0.371894		7.27273	0.0825427
1064	ASV	Firmicutes	Bacillota	Clostridia	Lachnospirales	Lachnospiraceae	uncultured	uncultured_bacterium	fbb60c9a4c9d6542d6e3f23a150d5ad6		1		73.0435	0.345144		1.81818	0.000196215
1065	ASV	Firmicutes	Bacillota	Clostridia	Lachnospirales	Lachnospiraceae	uncultured	uncultured_bacterium	ed84ff0d7dfcabd41d0124281d9c0711		1		87.8261	0.280039		0	0
1066	ASV	Firmicutes	Bacillota	Clostridia	Lachnospirales	Lachnospiraceae	uncultured	uncultured_bacterium	a8002a2825e882e8574745e7ca869743		1		63.4783	0.167014		9.09091	0.0552985
1067	ASV	Firmicutes	Bacillota	Clostridia	Lachnospirales	Lachnospiraceae	uncultured	uncultured_bacterium	1d9ad7a3f16811e9a45ea730261ec3ab		1		56.8116	0.144526		5.45455	0.0188348
1068	ASV	Firmicutes	Bacillota	Clostridia	Lachnospirales	Lachnospiraceae	uncultured	uncultured_bacterium	4fdce073ef234cedc1c312d1f9a913d3		1		62.4638	0.103804		1.81818	0.00637855
1069	ASV	Firmicutes	Bacillota	Clostridia	Lachnospirales	Lachnospiraceae	uncultured	uncultured_bacterium	1f3da479b0884d2d6ba72381dd030e21		1		94.9275	0.10378		7.27273	0.0327349
1070	ASV	Firmicutes	Bacillota	Clostridia	Lachnospirales	Lachnospiraceae	uncultured	uncultured_bacterium	3027fac8b35e97da80879c16211269c8		1		80.2899	0.102859		1.81818	0.00506338
1071	ASV	Firmicutes	Bacillota	Clostridia	Lachnospirales	Lachnospiraceae	uncultured	uncultured_bacterium	631fe4491e68d56314de9fc310502016		1		87.2464	0.0856796		1.81818	0.00488624
1072	ASV	Firmicutes	Bacillota	Clostridia	Lachnospirales	Lachnospiraceae	uncultured	uncultured_bacterium	9ce65d4b0d4daf034dde5f884f529574		1		73.913	0.0840108		0	0
1073	ASV	Firmicutes	Bacillota	Clostridia	Lachnospirales	Lachnospiraceae	uncultured	uncultured_bacterium	1a4184173e0032afa247a816e15df63a		1		52.3188	0.0739315		0	0
1074	ASV	Firmicutes	Bacillota	Clostridia	Lachnospirales	Lachnospiraceae	uncultured	uncultured_bacterium	234b413532612196e0ce44fc5777c918		1		70.1449	0.0731474		0	0
1075	ASV	Firmicutes	Bacillota	Clostridia	Lachnospirales	Lachnospiraceae	uncultured	uncultured_bacterium	b91c2bbec75637306a05289e4ec182b1		1		70.7246	0.0724928		0	0
1076	ASV	Firmicutes	Bacillota	Clostridia	Lachnospirales	Lachnospiraceae	uncultured	uncultured_bacterium	e60b7ec3f491635ada9d9fec36ac944e		1		36.6667	0.0704629		0	0
1077	ASV	Firmicutes	Bacillota	Clostridia	Lachnospirales	Lachnospiraceae	uncultured	uncultured_bacterium	11316613ef0e889d1d8b17d8d2651908		1		66.2319	0.0693814		3.63636	0.00788694
1078	ASV	Firmicutes	Bacillota	Clostridia	Lachnospirales	Lachnospiraceae	uncultured	uncultured_bacterium	a147b5ebe6229eaa0b7509fd4d602e5d		1		45.2174	0.0635558		0	0
1079	ASV	Firmicutes	Bacillota	Clostridia	Lachnospirales	Lachnospiraceae	uncultured	uncultured_bacterium	3ab25346892448ff23c8d0dc0805d121		1		24.6377	0.0597823		43.6364	0.585923
1080	ASV	Firmicutes	Bacillota	Clostridia	Lachnospirales	Lachnospiraceae	uncultured	uncultured_bacterium	11edaeb61751a4ae3a30724db4664f99		1		80.7246	0.0588325		3.63636	0.0114874
1081	ASV	Firmicutes	Bacillota	Clostridia	Lachnospirales	Lachnospiraceae	uncultured	uncultured_bacterium	7125411400ab7e1b4fb770a9c1a88839		1		45.5072	0.0538187		0	0
1082	ASV	Firmicutes	Bacillota	Clostridia	Lachnospirales	Lachnospiraceae	uncultured	uncultured_bacterium	b9c24e754d547a19f83b84d27f33913f		1		13.6232	0.0522349		1.81818	0.0329449
1083	ASV	Firmicutes	Bacillota	Clostridia	Lachnospirales	Lachnospiraceae	uncultured	uncultured_bacterium	60224835bbe18c8ca8e313a86a3828a5		1		49.4203	0.0433984		0	0
1084	ASV	Firmicutes	Bacillota	Clostridia	Lachnospirales	Lachnospiraceae	uncultured	uncultured_bacterium	5c3a795ed6d384d20ee954bfce4d48ec		1		30	0.0420389		0	0
1085	ASV	Firmicutes	Bacillota	Clostridia	Lachnospirales	Lachnospiraceae	uncultured	uncultured_bacterium	aaf3532fdfed29765e11f9576164b2c6		1		21.1594	0.0419634		0	0
1086	ASV	Firmicutes	Bacillota	Clostridia	Lachnospirales	Lachnospiraceae	uncultured	uncultured_bacterium	98d714d4e828ca1b3c402536e5426d1b		1		15.6522	0.0414453		0	0
1087	ASV	Firmicutes	Bacillota	Clostridia	Lachnospirales	Lachnospiraceae	uncultured	uncultured_bacterium	bf4f0173a6b476a24e2ff94e66df3f29		1		10.8696	0.0405486		0	0
1088	ASV	Firmicutes	Bacillota	Clostridia	Lachnospirales	Lachnospiraceae	uncultured	uncultured_bacterium	f590a68c7877fb9b0d098a68cd99b915		1		34.9275	0.0391393		0	0
1089	ASV	Firmicutes	Bacillota	Clostridia	Lachnospirales	Lachnospiraceae	uncultured	uncultured_bacterium	f30446f449f53644342b3720cf55d015		1		74.9275	0.0385357		0	0
1090	ASV	Firmicutes	Bacillota	Clostridia	Lachnospirales	Lachnospiraceae	uncultured	uncultured_bacterium	d5320482a9cddb4a488bd3f4069371ef		1		45.3623	0.0378933		0	0
1091	ASV	Firmicutes	Bacillota	Clostridia	Lachnospirales	Lachnospiraceae	uncultured	uncultured_bacterium	07687ea082d6b251dceee23598c13a35		1		53.3333	0.0376355		0	0
1092	ASV	Firmicutes	Bacillota	Clostridia	Lachnospirales	Lachnospiraceae	uncultured	uncultured_bacterium	30779084ff3bdb48c9ee2fb3a02fb95c		1		20.7246	0.0373732		0	0
1093	ASV	Firmicutes	Bacillota	Clostridia	Lachnospirales	Lachnospiraceae	uncultured	uncultured_bacterium	faa884c6dae8288f362f72a6ab4e9842		1		66.5217	0.0371354		3.63636	0.00088005
1094	ASV	Firmicutes	Bacillota	Clostridia	Lachnospirales	Lachnospiraceae	uncultured	uncultured_bacterium	10f46f346ebc46909e241f5dc39734e8		1		27.8261	0.0338123		0	0
1095	ASV	Firmicutes	Bacillota	Clostridia	Lachnospirales	Lachnospiraceae	uncultured	uncultured_bacterium	cb828d33d5ac4957f468398bb3f92f38		1		43.913	0.0319022		1.81818	0.000427429
1096	ASV	Firmicutes	Bacillota	Clostridia	Lachnospirales	Lachnospiraceae	uncultured	uncultured_bacterium	760f537151cffcab5f60629c9db85ccb		1		45.7971	0.0315052		0	0
1097	ASV	Firmicutes	Bacillota	Clostridia	Lachnospirales	Lachnospiraceae	uncultured	uncultured_bacterium	1ca1f0579c3717ff014e2bd6d61e52b8		1		25.0725	0.031347		3.63636	0.0419138
1098	ASV	Firmicutes	Bacillota	Clostridia	Lachnospirales	Lachnospiraceae	uncultured	uncultured_bacterium	068a83da1958c3b58c95334efe1c871d		1		25.0725	0.03071		0	0
1099	ASV	Firmicutes	Bacillota	Clostridia	Lachnospirales	Lachnospiraceae	uncultured	uncultured_bacterium	0deb0dcd8012fb9aee200753be9e1650		1		40	0.0297599		0	0
1100	ASV	Firmicutes	Bacillota	Clostridia	Lachnospirales	Lachnospiraceae	uncultured	uncultured_bacterium	069a424b27bb56315377a5555f8b0d77		1		62.1739	0.0283417		0	0
1101	ASV	Firmicutes	Bacillota	Clostridia	Lachnospirales	Lachnospiraceae	uncultured	uncultured_bacterium	1fa6e059eb1bdf6a23cd9cf116414d21		1		46.2319	0.0274861		1.81818	0.00703613
1102	ASV	Firmicutes	Bacillota	Clostridia	Lachnospirales	Lachnospiraceae	uncultured	uncultured_bacterium	d0baab0d3b98df9eecaf2f49a25f2f1b		1		26.6667	0.026635		0	0
1103	ASV	Firmicutes	Bacillota	Clostridia	Lachnospirales	Lachnospiraceae	uncultured	uncultured_bacterium	24a1ea3cbd32f3b8433f30b24bb9d828		1		9.85507	0.0262389		0	0
1104	ASV	Firmicutes	Bacillota	Clostridia	Lachnospirales	Lachnospiraceae	uncultured	uncultured_bacterium	b7d92f064e6cad158fb286c36caf0e7b		1		22.8986	0.0254149		0	0
1105	ASV	Firmicutes	Bacillota	Clostridia	Lachnospirales	Lachnospiraceae	uncultured	uncultured_bacterium	33a7eac7d0b30b48c878b79e4cf7e410		1		40.1449	0.022857		0	0
1106	ASV	Firmicutes	Bacillota	Clostridia	Lachnospirales	Lachnospiraceae	uncultured	uncultured_bacterium	8e1db7d4fa7ab129ede653d75cc0df1b		1		49.2754	0.0228454		0	0
1107	ASV	Firmicutes	Bacillota	Clostridia	Lachnospirales	Lachnospiraceae	uncultured	uncultured_bacterium	665cb58c5290a640ad1095e1f6e415be		1		80.7246	0.0218027		1.81818	0.000197275
1108	ASV	Firmicutes	Bacillota	Clostridia	Lachnospirales	Lachnospiraceae	uncultured	uncultured_bacterium	b410b82eda33dc827c1ba0f1040e7c88		1		82.8986	0.021539		0	0
1109	ASV	Firmicutes	Bacillota	Clostridia	Lachnospirales	Lachnospiraceae	uncultured	uncultured_bacterium	4ba1e24b224657e8507e81bc4f71c331		1		21.7391	0.0214212		0	0
1110	ASV	Firmicutes	Bacillota	Clostridia	Lachnospirales	Lachnospiraceae	uncultured	uncultured_bacterium	08294818a1a4d2ad8e9a28cce866f81f		1		34.2029	0.0214093		0	0
1111	ASV	Firmicutes	Bacillota	Clostridia	Lachnospirales	Lachnospiraceae	uncultured	uncultured_bacterium	7622211a9f997e6baeb2446ed718cf6a		1		22.029	0.0204668		0	0
1112	ASV	Firmicutes	Bacillota	Clostridia	Lachnospirales	Lachnospiraceae	uncultured	uncultured_bacterium	6418b229cb12ba5091e0f30236fe2d58		1		32.3188	0.0201414		0	0
1113	ASV	Firmicutes	Bacillota	Clostridia	Lachnospirales	Lachnospiraceae	uncultured	uncultured_bacterium	16e93ae1af43ca31531f8ec5558a11d4		1		58.8406	0.0189803		0	0
1114	ASV	Firmicutes	Bacillota	Clostridia	Lachnospirales	Lachnospiraceae	uncultured	uncultured_bacterium	a930c7b5dd232d01373853b286418443		1		34.2029	0.0185713		1.81818	0.000172823
1115	ASV	Firmicutes	Bacillota	Clostridia	Lachnospirales	Lachnospiraceae	uncultured	uncultured_bacterium	3db3fb1d75a2b47f7af3547f0842e2ba		1		23.4783	0.0184302		0	0
1116	ASV	Firmicutes	Bacillota	Clostridia	Lachnospirales	Lachnospiraceae	uncultured	uncultured_bacterium	c0492dd0e3b897a57064b8470bdb810d		1		16.3768	0.0181258		0	0
1117	ASV	Firmicutes	Bacillota	Clostridia	Lachnospirales	Lachnospiraceae	uncultured	uncultured_bacterium	0b3a1d65d5e37fa58db326a9ded3ac55		1		25.5072	0.017949		0	0
1118	ASV	Firmicutes	Bacillota	Clostridia	Lachnospirales	Lachnospiraceae	uncultured	uncultured_bacterium	c10e9e2150384912ddf1441197c64624		1		21.5942	0.0178119		0	0
1119	ASV	Firmicutes	Bacillota	Clostridia	Lachnospirales	Lachnospiraceae	uncultured	uncultured_bacterium	4510896281e358d8597994cd250f4b9b		1		51.5942	0.0172574		1.81818	0.000558945
1120	ASV	Firmicutes	Bacillota	Clostridia	Lachnospirales	Lachnospiraceae	uncultured	uncultured_bacterium	7c0aa90ba066bc5e20e52f80d4811d72		1		38.5507	0.0166488		0	0
1121	ASV	Firmicutes	Bacillota	Clostridia	Lachnospirales	Lachnospiraceae	uncultured	uncultured_bacterium	b02710bdb3825de550fba5f0e8c9e802		1		2.6087	0.0165217		0	0
1122	ASV	Firmicutes	Bacillota	Clostridia	Lachnospirales	Lachnospiraceae	uncultured	uncultured_bacterium	9f9f42436752bb9cc6274e0b1897019a		1		27.6812	0.0159142		5.45455	0.0373179
1123	ASV	Firmicutes	Bacillota	Clostridia	Lachnospirales	Lachnospiraceae	uncultured	uncultured_bacterium	dfd1b2c4352b92a7203073a3c14ef6aa		1		27.3913	0.0154606		0	0
1124	ASV	Firmicutes	Bacillota	Clostridia	Lachnospirales	Lachnospiraceae	uncultured	uncultured_bacterium	d1b5e60631b1abe829118f0b8385a519		1		56.2319	0.0154058		1.81818	0.000277627
1125	ASV	Firmicutes	Bacillota	Clostridia	Lachnospirales	Lachnospiraceae	uncultured	uncultured_bacterium	d8d3b1062f328e35e1386e0034730b61		1		50.4348	0.0148541		1.81818	0.00161108
1126	ASV	Firmicutes	Bacillota	Clostridia	Lachnospirales	Lachnospiraceae	uncultured	uncultured_bacterium	2c70ac42194d57c140447d8c38701efa		1		27.971	0.0146954		0	0
1127	ASV	Firmicutes	Bacillota	Clostridia	Lachnospirales	Lachnospiraceae	uncultured	uncultured_bacterium	ea16092c66f8cd7956c65f8b128fa43d		1		42.7536	0.0146909		1.81818	0.0015782
1128	ASV	Firmicutes	Bacillota	Clostridia	Lachnospirales	Lachnospiraceae	uncultured	uncultured_bacterium	28083f2faf588a38a5db07f24faaf1c0		1		9.27536	0.0143991		0	0
1129	ASV	Firmicutes	Bacillota	Clostridia	Lachnospirales	Lachnospiraceae	uncultured	uncultured_bacterium	e3ca3f37c0b6055c66c284a705927ff6		1		11.3043	0.0131713		0	0
1130	ASV	Firmicutes	Bacillota	Clostridia	Lachnospirales	Lachnospiraceae	uncultured	uncultured_bacterium	62107a8900bdeb8ab954ed6547706d19		1		26.9565	0.0131162		0	0
1131	ASV	Firmicutes	Bacillota	Clostridia	Lachnospirales	Lachnospiraceae	uncultured	uncultured_bacterium	14f6b495065736ed0fec6979d2ec4257		1		53.0435	0.0130227		0	0
1132	ASV	Firmicutes	Bacillota	Clostridia	Lachnospirales	Lachnospiraceae	uncultured	uncultured_bacterium	21be19b38d925dedbf628630c41878d9		1		21.1594	0.0130045		0	0
1133	ASV	Firmicutes	Bacillota	Clostridia	Lachnospirales	Lachnospiraceae	uncultured	uncultured_bacterium	506cda2480f30ef88eb5b73197cf05f7		1		6.81159	0.0127032		0	0
1134	ASV	Firmicutes	Bacillota	Clostridia	Lachnospirales	Lachnospiraceae	uncultured	uncultured_bacterium	0d57084b019b2c3da01069cbf0f195d0		1		35.0725	0.0125944		0	0
1135	ASV	Firmicutes	Bacillota	Clostridia	Lachnospirales	Lachnospiraceae	uncultured	uncultured_bacterium	8367462d63d8314ee99200f9dd479db5		1		56.6667	0.0121801		1.81818	0.000499729
1136	ASV	Firmicutes	Bacillota	Clostridia	Lachnospirales	Lachnospiraceae	uncultured	uncultured_bacterium	0bad17dfa910de5e6d580586235ab10f		1		21.5942	0.0121742		0	0
1137	ASV	Firmicutes	Bacillota	Clostridia	Lachnospirales	Lachnospiraceae	uncultured	uncultured_bacterium	c7896435c7ca6a60495256d2741c0868		1		15.3623	0.0120342		0	0
1138	ASV	Firmicutes	Bacillota	Clostridia	Lachnospirales	Lachnospiraceae	uncultured	uncultured_bacterium	3685990d96e8646a25f7e19ce7e250a5		1		22.029	0.0118821		0	0
1139	ASV	Firmicutes	Bacillota	Clostridia	Lachnospirales	Lachnospiraceae	uncultured	uncultured_bacterium	127b040d34ba64d9d8ff98eb0d98e0bf		1		46.5217	0.0114285		0	0
1140	ASV	Firmicutes	Bacillota	Clostridia	Lachnospirales	Lachnospiraceae	uncultured	uncultured_bacterium	0451e5c5a062e2c328d3cc97af474891		1		20.5797	0.01127		0	0
1141	ASV	Firmicutes	Bacillota	Clostridia	Lachnospirales	Lachnospiraceae	uncultured	uncultured_bacterium	55078f156f74a8d93547f030536b72d1		1		27.3913	0.0110908		0	0
1142	ASV	Firmicutes	Bacillota	Clostridia	Lachnospirales	Lachnospiraceae	uncultured	uncultured_bacterium	7c2b0d486017c51847d5e6bca9a78d63		1		5.36232	0.0110818		0	0
1143	ASV	Firmicutes	Bacillota	Clostridia	Lachnospirales	Lachnospiraceae	uncultured	uncultured_bacterium	8d55ffadb3e97f12c2e4e333f259ba2f		1		26.087	0.0108874		0	0
1144	ASV	Firmicutes	Bacillota	Clostridia	Lachnospirales	Lachnospiraceae	uncultured	uncultured_bacterium	b782ccbdb56d67707d9e08e0d902e29e		1		32.1739	0.0108635		0	0
1145	ASV	Firmicutes	Bacillota	Clostridia	Lachnospirales	Lachnospiraceae	uncultured	uncultured_bacterium	2f6eb78ffd4efdd8ba0e4567d28f76d0		1		33.4783	0.010832		9.09091	0.0729466
1146	ASV	Firmicutes	Bacillota	Clostridia	Lachnospirales	Lachnospiraceae	uncultured	uncultured_bacterium	01c88ee190c702a3e573aa4f2365e418		1		16.2319	0.0104227		0	0
1147	ASV	Firmicutes	Bacillota	Clostridia	Lachnospirales	Lachnospiraceae	uncultured	uncultured_bacterium	85cff429b9bd2a418c9905202b8c213f		1		29.7101	0.00929396		1.81818	0.00156971
1148	ASV	Firmicutes	Bacillota	Clostridia	Lachnospirales	Lachnospiraceae	uncultured	uncultured_bacterium	22d8a49d6a271549f293a4be15079c19		1		40.8696	0.00921392		0	0
1149	ASV	Firmicutes	Bacillota	Clostridia	Lachnospirales	Lachnospiraceae	uncultured	uncultured_bacterium	a21b29e8c4bd430b3a36b73f52c04699		1		2.89855	0.00915498		0	0
1150	ASV	Firmicutes	Bacillota	Clostridia	Lachnospirales	Lachnospiraceae	uncultured	uncultured_bacterium	95f54b1d26b7093e10e3340fa4e95b62		1		57.5362	0.0090346		0	0
1151	ASV	Firmicutes	Bacillota	Clostridia	Lachnospirales	Lachnospiraceae	uncultured	uncultured_bacterium	a4f726854a392eaf7c7fafd34ba0172b		1		4.2029	0.00894251		0	0
1152	ASV	Firmicutes	Bacillota	Clostridia	Lachnospirales	Lachnospiraceae	uncultured	uncultured_bacterium	b86550eb129d2789b6baec026e43ea09		1		41.8841	0.00881862		0	0
1153	ASV	Firmicutes	Bacillota	Clostridia	Lachnospirales	Lachnospiraceae	uncultured	uncultured_bacterium	a6c2d98819363872216d2b618d3b3fd5		1		1.01449	0.00860875		3.63636	0.250548
1154	ASV	Firmicutes	Bacillota	Clostridia	Lachnospirales	Lachnospiraceae	uncultured	uncultured_bacterium	4e1e281ed4128034430823fd75bdb545		1		27.971	0.00839203		0	0
1155	ASV	Firmicutes	Bacillota	Clostridia	Lachnospirales	Lachnospiraceae	uncultured	uncultured_bacterium	7a39195904d8c7e88843a654928ec05e		1		5.36232	0.00824378		1.81818	0.00266321
1156	ASV	Firmicutes	Bacillota	Clostridia	Lachnospirales	Lachnospiraceae	uncultured	uncultured_bacterium	f30d47f360310a7ccb65753047d19ac9		1		24.058	0.00819882		0	0
1157	ASV	Firmicutes	Bacillota	Clostridia	Lachnospirales	Lachnospiraceae	uncultured	uncultured_bacterium	54cc635d11c5e3b8ecd93df0b5dd0156		1		25.0725	0.00817006		1.81818	0.000591824
1158	ASV	Firmicutes	Bacillota	Clostridia	Lachnospirales	Lachnospiraceae	uncultured	uncultured_bacterium	37a9da71e04b8edf4028738923e0e2cf		1		24.3478	0.00764816		0	0
1159	ASV	Firmicutes	Bacillota	Clostridia	Lachnospirales	Lachnospiraceae	uncultured	uncultured_bacterium	6934b6600a65e58c246fdb8d8e49b4d2		1		14.3478	0.00756908		0	0
1160	ASV	Firmicutes	Bacillota	Clostridia	Lachnospirales	Lachnospiraceae	uncultured	uncultured_bacterium	eed2b0b2984e157d31e8ac9466766e61		1		20.8696	0.00730825		0	0
1161	ASV	Firmicutes	Bacillota	Clostridia	Lachnospirales	Lachnospiraceae	uncultured	uncultured_bacterium	990e8cbd76249bf847e9db83f9bc2333		1		18.4058	0.00727039		0	0
1162	ASV	Firmicutes	Bacillota	Clostridia	Lachnospirales	Lachnospiraceae	uncultured	uncultured_bacterium	1fddac45f4d2bfbef3f402662226c924		1		4.49275	0.00716275		0	0
1163	ASV	Firmicutes	Bacillota	Clostridia	Lachnospirales	Lachnospiraceae	uncultured	uncultured_bacterium	666fab13d542098b9da177152146ddbf		1		17.971	0.00697401		0	0
1164	ASV	Firmicutes	Bacillota	Clostridia	Lachnospirales	Lachnospiraceae	uncultured	uncultured_bacterium	bab3d093629de48ee3ef1b7c9f95c35e		1		26.087	0.00694681		0	0
1165	ASV	Firmicutes	Bacillota	Clostridia	Lachnospirales	Lachnospiraceae	uncultured	uncultured_bacterium	0dae455735233189512a29266b30b0d0		1		3.62319	0.00691249		0	0
1166	ASV	Firmicutes	Bacillota	Clostridia	Lachnospirales	Lachnospiraceae	uncultured	uncultured_bacterium	cce3cfe9f24bdad751a5250151360fee		1		29.4203	0.00685608		0	0
1167	ASV	Firmicutes	Bacillota	Clostridia	Lachnospirales	Lachnospiraceae	uncultured	uncultured_bacterium	bc71e5f7d7becd6808bc6eb075f2e6ac		1		30.7246	0.00671819		0	0
1168	ASV	Firmicutes	Bacillota	Clostridia	Lachnospirales	Lachnospiraceae	uncultured	uncultured_bacterium	880f2c04476ec152bebd6b8b4b0035e3		1		15.3623	0.00659656		0	0
1169	ASV	Firmicutes	Bacillota	Clostridia	Lachnospirales	Lachnospiraceae	uncultured	uncultured_bacterium	5b08adead4af69d9dc4b9fcc0987437e		1		14.3478	0.00657525		0	0
1170	ASV	Firmicutes	Bacillota	Clostridia	Lachnospirales	Lachnospiraceae	uncultured	uncultured_bacterium	f27647ed6fe8185bdaa42b76c5798c66		1		4.34783	0.00652846		0	0
1171	ASV	Firmicutes	Bacillota	Clostridia	Lachnospirales	Lachnospiraceae	uncultured	uncultured_bacterium	e3a35543ebd9349f8da8b7ac036e445f		1		21.4493	0.00637004		0	0
1172	ASV	Firmicutes	Bacillota	Clostridia	Lachnospirales	Lachnospiraceae	uncultured	uncultured_bacterium	1c15bb9a502695e7284158a64c5bc188		1		17.3913	0.00633934		0	0
1173	ASV	Firmicutes	Bacillota	Clostridia	Lachnospirales	Lachnospiraceae	uncultured	uncultured_bacterium	d532b2158c034ca873c461a36fd23b5e		1		30.1449	0.00633791		0	0
1174	ASV	Firmicutes	Bacillota	Clostridia	Lachnospirales	Lachnospiraceae	uncultured	uncultured_bacterium	234075764371600adc33a78a442bbb13		1		34.4928	0.00606734		0	0
1175	ASV	Firmicutes	Bacillota	Clostridia	Lachnospirales	Lachnospiraceae	uncultured	uncultured_bacterium	eef41b1e2c18b9a7e2a10d54652bd620		1		25.3623	0.00583441		1.81818	0.00273369
1176	ASV	Firmicutes	Bacillota	Clostridia	Lachnospirales	Lachnospiraceae	uncultured	uncultured_bacterium	dcae0b71d4ff06316216d23d7b0307fc		1		23.4783	0.00560418		0	0
1177	ASV	Firmicutes	Bacillota	Clostridia	Lachnospirales	Lachnospiraceae	uncultured	uncultured_bacterium	db407cd19b64ddfa23d91ac09934556a		1		31.3043	0.0054686		10.9091	0.0254073
1178	ASV	Firmicutes	Bacillota	Clostridia	Lachnospirales	Lachnospiraceae	uncultured	uncultured_bacterium	7a877c75b5b05c6e3853b4de0a690fec		1		7.97101	0.00544005		1.81818	0.0123912
1179	ASV	Firmicutes	Bacillota	Clostridia	Lachnospirales	Lachnospiraceae	uncultured	uncultured_bacterium	637cc3ac0b204722a737631f1d04f256		1		3.04348	0.00533041		0	0
1180	ASV	Firmicutes	Bacillota	Clostridia	Lachnospirales	Lachnospiraceae	uncultured	uncultured_bacterium	b8158bdd767aedb5e84cc1c6cf59cd81		1		4.34783	0.00521652		0	0
1181	ASV	Firmicutes	Bacillota	Clostridia	Lachnospirales	Lachnospiraceae	uncultured	uncultured_bacterium	0a83ea328537349954343ac1f5e736df		1		16.087	0.00515716		3.63636	0.00303796
1182	ASV	Firmicutes	Bacillota	Clostridia	Lachnospirales	Lachnospiraceae	uncultured	uncultured_bacterium	8c1523db0494ea50121a8f97fb977a3c		1		24.3478	0.00505416		0	0
1183	ASV	Firmicutes	Bacillota	Clostridia	Lachnospirales	Lachnospiraceae	uncultured	uncultured_bacterium	3be6769bdec1f901fe8a677351dc6d3b		1		13.6232	0.00501478		0	0
1184	ASV	Firmicutes	Bacillota	Clostridia	Lachnospirales	Lachnospiraceae	uncultured	uncultured_bacterium	31f4c9f7e66fe6d8777b2f6fedf317cf		1		15.2174	0.00500949		0	0
1185	ASV	Firmicutes	Bacillota	Clostridia	Lachnospirales	Lachnospiraceae	uncultured	uncultured_bacterium	cdfaaac66e2cc94a7103b21d06c60317		1		11.3043	0.00464613		0	0
1186	ASV	Firmicutes	Bacillota	Clostridia	Lachnospirales	Lachnospiraceae	uncultured	uncultured_bacterium	ae6c776a701f961ed05e3b10f4733fff		1		26.087	0.00445657		1.81818	0.00294397
1187	ASV	Firmicutes	Bacillota	Clostridia	Lachnospirales	Lachnospiraceae	uncultured	uncultured_bacterium	88f0cfe90f31693185ad1aa1543d3bce		1		31.3043	0.00443364		0	0
1188	ASV	Firmicutes	Bacillota	Clostridia	Lachnospirales	Lachnospiraceae	uncultured	uncultured_bacterium	5342826913e3fce6da47c542545ed970		1		28.5507	0.00439317		1.81818	5.55255e-05
1189	ASV	Firmicutes	Bacillota	Clostridia	Lachnospirales	Lachnospiraceae	uncultured	uncultured_bacterium	8eea424850bdc0c46fe5aade71922fba		1		16.9565	0.00428526		0	0
1190	ASV	Firmicutes	Bacillota	Clostridia	Lachnospirales	Lachnospiraceae	uncultured	uncultured_bacterium	82233c7f232674342b3a67ab53338169		1		19.7101	0.00418665		0	0
1191	ASV	Firmicutes	Bacillota	Clostridia	Lachnospirales	Lachnospiraceae	uncultured	uncultured_bacterium	fcc1b705bfcf201699542efbc589f31e		1		2.46377	0.00388718		0	0
1192	ASV	Firmicutes	Bacillota	Clostridia	Lachnospirales	Lachnospiraceae	uncultured	uncultured_bacterium	4ebfcff55092e745fa4b3f417129fb0b		1		7.24638	0.00386445		0	0
1193	ASV	Firmicutes	Bacillota	Clostridia	Lachnospirales	Lachnospiraceae	uncultured	uncultured_bacterium	eef5a93b1069b0e11493e59a91498266		1		22.3188	0.00381951		0	0
1194	ASV	Firmicutes	Bacillota	Clostridia	Lachnospirales	Lachnospiraceae	uncultured	uncultured_bacterium	87cea1b997f3185c25cd5a146f3fd0f5		1		5.94203	0.00371928		0	0
1195	ASV	Firmicutes	Bacillota	Clostridia	Lachnospirales	Lachnospiraceae	uncultured	uncultured_bacterium	95b35383f9d21be1566570d8c664f62b		1		10.1449	0.00364402		0	0
1196	ASV	Firmicutes	Bacillota	Clostridia	Lachnospirales	Lachnospiraceae	uncultured	uncultured_bacterium	e15d723454589c9ea7cf59d93b6e0fb4		1		22.029	0.00357909		0	0
1197	ASV	Firmicutes	Bacillota	Clostridia	Lachnospirales	Lachnospiraceae	uncultured	uncultured_bacterium	6d5e14c8d8c5cea8956fec10df789e25		1		12.029	0.00353206		0	0
1198	ASV	Firmicutes	Bacillota	Clostridia	Lachnospirales	Lachnospiraceae	uncultured	uncultured_bacterium	03d6e37427d408650e88bd1de0ea55a7		1		15.7971	0.0034299		0	0
1199	ASV	Firmicutes	Bacillota	Clostridia	Lachnospirales	Lachnospiraceae	uncultured	uncultured_bacterium	3270b96abfb7ef992c23dcec93a61a96		1		18.8406	0.00341048		0	0
1200	ASV	Firmicutes	Bacillota	Clostridia	Lachnospirales	Lachnospiraceae	uncultured	uncultured_bacterium	a953b84d2de929e51ba73764d68bec7a		1		10	0.00333065		0	0
1201	ASV	Firmicutes	Bacillota	Clostridia	Lachnospirales	Lachnospiraceae	uncultured	uncultured_bacterium	e265aa3f607983db04b118eb793e2272		1		20.8696	0.00331667		0	0
1202	ASV	Firmicutes	Bacillota	Clostridia	Lachnospirales	Lachnospiraceae	uncultured	uncultured_bacterium	9e479fdb32f7b0144f19e7fb3ed72310		1		26.2319	0.00330542		0	0
1203	ASV	Firmicutes	Bacillota	Clostridia	Lachnospirales	Lachnospiraceae	uncultured	uncultured_bacterium	5a30aecb8582f6442f16e685f1b51845		1		2.75362	0.00323933		0	0
1204	ASV	Firmicutes	Bacillota	Clostridia	Lachnospirales	Lachnospiraceae	uncultured	uncultured_bacterium	96f8ccf4b2e144d7be9c0f788ea94fc3		1		7.24638	0.00321768		0	0
1205	ASV	Firmicutes	Bacillota	Clostridia	Lachnospirales	Lachnospiraceae	uncultured	uncultured_bacterium	92ebbea474ffafa036be9f0874f3872a		1		7.82609	0.00321683		0	0
1206	ASV	Firmicutes	Bacillota	Clostridia	Lachnospirales	Lachnospiraceae	uncultured	uncultured_bacterium	d5ef8a32953eab64a8e41bc3cef269b2		1		5.65217	0.00316998		0	0
1207	ASV	Firmicutes	Bacillota	Clostridia	Lachnospirales	Lachnospiraceae	uncultured	uncultured_bacterium	dbdb01d36e8b16704112d687726d7bb1		1		23.3333	0.00309379		0	0
1208	ASV	Firmicutes	Bacillota	Clostridia	Lachnospirales	Lachnospiraceae	uncultured	uncultured_bacterium	fd5ed6af8685629b190bc346ebaeacfa		1		21.4493	0.00304964		0	0
1209	ASV	Firmicutes	Bacillota	Clostridia	Lachnospirales	Lachnospiraceae	uncultured	uncultured_bacterium	4765ab7ac9a7c268d4d89c18fef83469		1		13.913	0.00300473		0	0
1210	ASV	Firmicutes	Bacillota	Clostridia	Lachnospirales	Lachnospiraceae	uncultured	uncultured_bacterium	f8dff03f334971319169416fc54da705		1		6.23188	0.00295952		0	0
1211	ASV	Firmicutes	Bacillota	Clostridia	Lachnospirales	Lachnospiraceae	uncultured	uncultured_bacterium	2d465bad9f02dba56676f0af4c731ce5		1		26.3768	0.0029318		1.81818	0.00124941
1212	ASV	Firmicutes	Bacillota	Clostridia	Lachnospirales	Lachnospiraceae	uncultured	uncultured_bacterium	62a1eb35666dd6d6b2fb49427c91a96d		1		6.37681	0.00291456		0	0
1213	ASV	Firmicutes	Bacillota	Clostridia	Lachnospirales	Lachnospiraceae	uncultured	uncultured_bacterium	6dbcd3bdcb76a031b9d9c3068a8f5504		1		16.2319	0.00278495		0	0
1214	ASV	Firmicutes	Bacillota	Clostridia	Lachnospirales	Lachnospiraceae	uncultured	uncultured_bacterium	d7c44643a75afaa7dea644b1a8709957		1		5.7971	0.00270269		0	0
1215	ASV	Firmicutes	Bacillota	Clostridia	Lachnospirales	Lachnospiraceae	uncultured	uncultured_bacterium	e12c9b2431e3c8e89eb7f27a2d972d3c		1		17.5362	0.00263576		1.81818	0.00277627
1216	ASV	Firmicutes	Bacillota	Clostridia	Lachnospirales	Lachnospiraceae	uncultured	uncultured_bacterium	292e812d85f22f46f3a5c3436d0e096f		1		12.029	0.00253788		0	0
1217	ASV	Firmicutes	Bacillota	Clostridia	Lachnospirales	Lachnospiraceae	uncultured	uncultured_bacterium	f32a040d4a8c5d2f32849bd3c50cd0c7		1		2.6087	0.00249396		0	0
1218	ASV	Firmicutes	Bacillota	Clostridia	Lachnospirales	Lachnospiraceae	uncultured	uncultured_bacterium	87ccf47be2cac1a4c6271616fffc8b9b		1		14.7826	0.00249262		0	0
1219	ASV	Firmicutes	Bacillota	Clostridia	Lachnospirales	Lachnospiraceae	uncultured	uncultured_bacterium	be33a907db6d8fbe1fda986be020cf59		1		19.4203	0.0024166		0	0
1220	ASV	Firmicutes	Bacillota	Clostridia	Lachnospirales	Lachnospiraceae	uncultured	uncultured_bacterium	831b7cd6bbbdb4cc9021213559b3f04b		1		7.97101	0.00235933		0	0
1221	ASV	Firmicutes	Bacillota	Clostridia	Lachnospirales	Lachnospiraceae	uncultured	uncultured_bacterium	9d07451e8dac2d9366db3d5433d2cd90		1		12.6087	0.00235039		0	0
1222	ASV	Firmicutes	Bacillota	Clostridia	Lachnospirales	Lachnospiraceae	uncultured	uncultured_bacterium	713ded30483a1844c4198043bea6d058		1		8.11594	0.00233592		0	0
1223	ASV	Firmicutes	Bacillota	Clostridia	Lachnospirales	Lachnospiraceae	uncultured	uncultured_bacterium	ea37392d2062f5c1119d44fdefb1879e		1		8.11594	0.00228844		0	0
1224	ASV	Firmicutes	Bacillota	Clostridia	Lachnospirales	Lachnospiraceae	uncultured	uncultured_bacterium	99da5d1d861a941efda3f733d24b0421		1		18.1159	0.00224762		0	0
1225	ASV	Firmicutes	Bacillota	Clostridia	Lachnospirales	Lachnospiraceae	uncultured	uncultured_bacterium	7fff8bf54be10deb86d260f7ede515a2		1		10.1449	0.00220826		0	0
1226	ASV	Firmicutes	Bacillota	Clostridia	Lachnospirales	Lachnospiraceae	uncultured	uncultured_bacterium	995ceffa54d24b5c48126c83e663f8bd		1		1.15942	0.00214394		0	0
1227	ASV	Firmicutes	Bacillota	Clostridia	Lachnospirales	Lachnospiraceae	uncultured	uncultured_bacterium	c53f4bf7a6413d44c7b1650af05b251e		1		4.2029	0.00210663		0	0
1228	ASV	Firmicutes	Bacillota	Clostridia	Lachnospirales	Lachnospiraceae	uncultured	uncultured_bacterium	59a8b9834ee8426c98ea128f5d8c4761		1		16.8116	0.00209017		0	0
1229	ASV	Firmicutes	Bacillota	Clostridia	Lachnospirales	Lachnospiraceae	uncultured	uncultured_bacterium	ba2d75d0dce9df555a22965c0d3f23ba		1		10.7246	0.00208998		0	0
1230	ASV	Firmicutes	Bacillota	Clostridia	Lachnospirales	Lachnospiraceae	uncultured	uncultured_bacterium	7b19abf84939799f90fb260e059af5a7		1		10.5797	0.00187166		0	0
1231	ASV	Firmicutes	Bacillota	Clostridia	Lachnospirales	Lachnospiraceae	uncultured	uncultured_bacterium	85e98f242aab26e0abb3281d2fb1ede2		1		3.18841	0.00179606		0	0
1232	ASV	Firmicutes	Bacillota	Clostridia	Lachnospirales	Lachnospiraceae	uncultured	uncultured_bacterium	fa67107b7398f33a08e7607052984fa5		1		5.21739	0.00164247		0	0
1233	ASV	Firmicutes	Bacillota	Clostridia	Lachnospirales	Lachnospiraceae	uncultured	uncultured_bacterium	17a1da68d18484bd5b8a2047c67545fc		1		10.1449	0.00163089		0	0
1234	ASV	Firmicutes	Bacillota	Clostridia	Lachnospirales	Lachnospiraceae	uncultured	uncultured_bacterium	5aaa6baf996406c2e009557f6f18e272		1		8.69565	0.00152281		0	0
1235	ASV	Firmicutes	Bacillota	Clostridia	Lachnospirales	Lachnospiraceae	uncultured	uncultured_bacterium	5567ff60c84f877f1ad18a2b519f22c7		1		13.7681	0.0015146		0	0
1236	ASV	Firmicutes	Bacillota	Clostridia	Lachnospirales	Lachnospiraceae	uncultured	uncultured_bacterium	92cdb591207572dbe9027b5f9b042ea2		1		13.3333	0.0015132		0	0
1237	ASV	Firmicutes	Bacillota	Clostridia	Lachnospirales	Lachnospiraceae	uncultured	uncultured_bacterium	eb2e2ad1574ff52ffcfc355f93a1351f		1		6.81159	0.00149802		0	0
1238	ASV	Firmicutes	Bacillota	Clostridia	Lachnospirales	Lachnospiraceae	uncultured	uncultured_bacterium	ec54176882699a4ba104681ffeaf20d0		1		11.5942	0.00148871		0	0
1239	ASV	Firmicutes	Bacillota	Clostridia	Lachnospirales	Lachnospiraceae	uncultured	uncultured_bacterium	a22d79b79400617f77987f6495e87e89		1		2.46377	0.00147993		0	0
1240	ASV	Firmicutes	Bacillota	Clostridia	Lachnospirales	Lachnospiraceae	uncultured	uncultured_bacterium	5325a00187baa4aee55b1672875f5428		1		9.13043	0.00147614		0	0
1241	ASV	Firmicutes	Bacillota	Clostridia	Lachnospirales	Lachnospiraceae	uncultured	uncultured_bacterium	30fc16cef27d519c98f92e09ec3af67f		1		4.78261	0.0014631		0	0
1242	ASV	Firmicutes	Bacillota	Clostridia	Lachnospirales	Lachnospiraceae	uncultured	uncultured_bacterium	99d14c251ba2df034d9f9d347eff50f1		1		9.42029	0.00141892		0	0
1243	ASV	Firmicutes	Bacillota	Clostridia	Lachnospirales	Lachnospiraceae	uncultured	uncultured_bacterium	47acede611614865e770a9b95ae60634		1		9.71014	0.0013952		0	0
1244	ASV	Firmicutes	Bacillota	Clostridia	Lachnospirales	Lachnospiraceae	uncultured	uncultured_bacterium	695a75270d7dc02932129f44379fd6d2		1		10	0.00139517		0	0
1245	ASV	Firmicutes	Bacillota	Clostridia	Lachnospirales	Lachnospiraceae	uncultured	uncultured_bacterium	79fb1a0804ae700124e61bab0284ae7f		1		10.7246	0.00137359		0	0
1246	ASV	Firmicutes	Bacillota	Clostridia	Lachnospirales	Lachnospiraceae	uncultured	uncultured_bacterium	17db5c8e7d142878e1e7d0320395dc9b		1		9.71014	0.00134301		0	0
1247	ASV	Firmicutes	Bacillota	Clostridia	Lachnospirales	Lachnospiraceae	uncultured	uncultured_bacterium	e5164a65feadb9a0d33618d4e1670568		1		5.7971	0.00133826		0	0
1248	ASV	Firmicutes	Bacillota	Clostridia	Lachnospirales	Lachnospiraceae	uncultured	uncultured_bacterium	c010fe987070afd91cce4800904cbf07		1		6.52174	0.00130347		0	0
1249	ASV	Firmicutes	Bacillota	Clostridia	Lachnospirales	Lachnospiraceae	uncultured	uncultured_bacterium	2758090b96c4bec00ad4129036061bd3		1		3.91304	0.00128506		0	0
1250	ASV	Firmicutes	Bacillota	Clostridia	Lachnospirales	Lachnospiraceae	uncultured	uncultured_bacterium	6adb8144c95397d4b64a609954d8b875		1		5.65217	0.00128353		0	0
1251	ASV	Firmicutes	Bacillota	Clostridia	Lachnospirales	Lachnospiraceae	uncultured	uncultured_bacterium	e8b5dcc011cd7efae0d0ec8b7918b9a9		1		5.65217	0.00127677		3.63636	0.000801513
1252	ASV	Firmicutes	Bacillota	Clostridia	Lachnospirales	Lachnospiraceae	uncultured	uncultured_bacterium	b82f982f86082dd6fb6d06b5343a9dc3		1		7.3913	0.00124572		0	0
1253	ASV	Firmicutes	Bacillota	Clostridia	Lachnospirales	Lachnospiraceae	uncultured	uncultured_bacterium	d5f40d4223320b41de15f154bd9221b1		1		7.68116	0.00120135		1.81818	0.000164395
1254	ASV	Firmicutes	Bacillota	Clostridia	Lachnospirales	Lachnospiraceae	uncultured	uncultured_bacterium	ed84cefe68fe980063211619ed80a250		1		2.02899	0.00115854		0	0
1255	ASV	Firmicutes	Bacillota	Clostridia	Lachnospirales	Lachnospiraceae	uncultured	uncultured_bacterium	ac6dc9ec5bdc298654910f287f624a73		1		8.4058	0.00114277		0	0
1256	ASV	Firmicutes	Bacillota	Clostridia	Lachnospirales	Lachnospiraceae	uncultured	uncultured_bacterium	981b38cb37de6060c716ee33e10ba51e		1		5.94203	0.00113892		0	0
1257	ASV	Firmicutes	Bacillota	Clostridia	Lachnospirales	Lachnospiraceae	uncultured	uncultured_bacterium	2b374d1c7c98a74ec9e0cde22309f7e4		1		11.4493	0.00112403		0	0
1258	ASV	Firmicutes	Bacillota	Clostridia	Lachnospirales	Lachnospiraceae	uncultured	uncultured_bacterium	f0e144bc48736d4852a8042affa66e1b		1		4.49275	0.00110409		0	0
1259	ASV	Firmicutes	Bacillota	Clostridia	Lachnospirales	Lachnospiraceae	uncultured	uncultured_bacterium	2c31a201ac5994148f4a4c9efe41c68a		1		2.6087	0.00107958		0	0
1260	ASV	Firmicutes	Bacillota	Clostridia	Lachnospirales	Lachnospiraceae	uncultured	uncultured_bacterium	f65c1f7f2ff64f8516fe544eb34a6e6e		1		3.04348	0.00107648		0	0
1261	ASV	Firmicutes	Bacillota	Clostridia	Lachnospirales	Lachnospiraceae	uncultured	uncultured_bacterium	fd31e1132cebde1ed2b9d173a2b0a7dd		1		8.4058	0.00103463		0	0
1262	ASV	Firmicutes	Bacillota	Clostridia	Lachnospirales	Lachnospiraceae	uncultured	uncultured_bacterium	03d3dc05f7b863fc81eb7fc8aa7f84a4		1		2.17391	0.00101938		0	0
1263	ASV	Firmicutes	Bacillota	Clostridia	Lachnospirales	Lachnospiraceae	uncultured	uncultured_bacterium	eab85b33f5b43f320320c10501d4f547		1		4.2029	0.00101935		0	0
1264	ASV	Firmicutes	Bacillota	Clostridia	Lachnospirales	Lachnospiraceae	uncultured	uncultured_bacterium	12c6f2878f8d7da2584951261bfd77e8		1		5.7971	0.00100209		0	0
1265	ASV	Firmicutes	Bacillota	Clostridia	Lachnospirales	Lachnospiraceae	uncultured	uncultured_bacterium	874a7c02445e0772c43eceb0aad6310b		1		4.34783	0.00100164		0	0
1266	ASV	Firmicutes	Bacillota	Clostridia	Lachnospirales	Lachnospiraceae	uncultured	uncultured_bacterium	42a02bc87cddc2320ddb98f3ce77f0ca		1		9.13043	0.000990308		0	0
1267	ASV	Firmicutes	Bacillota	Clostridia	Lachnospirales	Lachnospiraceae	uncultured	uncultured_bacterium	26be7e0cd0e1c275c074aa6ac9b223b7		1		3.76812	0.000964578		0	0
1268	ASV	Firmicutes	Bacillota	Clostridia	Lachnospirales	Lachnospiraceae	uncultured	uncultured_bacterium	f8c0cb5decfaea497da8ee76e0fdecb8		1		5.21739	0.000947625		3.63636	0.000772995
1269	ASV	Firmicutes	Bacillota	Clostridia	Lachnospirales	Lachnospiraceae	uncultured	uncultured_bacterium	2287fc767b61d032cbcca0b4447e2cc5		1		1.15942	0.000942647		0	0
1270	ASV	Firmicutes	Bacillota	Clostridia	Lachnospirales	Lachnospiraceae	uncultured	uncultured_bacterium	6fcad5c6c11af8382ad1f0fa097b2560		1		5.50725	0.000891963		0	0
1271	ASV	Firmicutes	Bacillota	Clostridia	Lachnospirales	Lachnospiraceae	uncultured	uncultured_bacterium	d5a253f2341ca9bf148e1bb8751a5850		1		4.78261	0.000890823		0	0
1272	ASV	Firmicutes	Bacillota	Clostridia	Lachnospirales	Lachnospiraceae	uncultured	uncultured_bacterium	46933b07ee4fe2c86e8f9385c058aa3a		1		4.2029	0.000829145		0	0
1273	ASV	Firmicutes	Bacillota	Clostridia	Lachnospirales	Lachnospiraceae	uncultured	uncultured_bacterium	d03d9800bfcf4851f0ea5bf188860371		1		4.63768	0.000816406		0	0
1274	ASV	Firmicutes	Bacillota	Clostridia	Lachnospirales	Lachnospiraceae	uncultured	uncultured_bacterium	fbb20ca6526bee34ff34813ca4ba945d		1		8.98551	0.000796102		1.81818	0.000887736
1275	ASV	Firmicutes	Bacillota	Clostridia	Lachnospirales	Lachnospiraceae	uncultured	uncultured_bacterium	58e811d16d39a4d546e07c4784c429ba		1		2.6087	0.000793558		0	0
1276	ASV	Firmicutes	Bacillota	Clostridia	Lachnospirales	Lachnospiraceae	uncultured	uncultured_bacterium	9ec5dc360d26bf165dcb3cb9d53fd58a		1		7.82609	0.000791387		0	0
1277	ASV	Firmicutes	Bacillota	Clostridia	Lachnospirales	Lachnospiraceae	uncultured	uncultured_bacterium	01e3894ce273dff453aecc729b15d9df		1		3.76812	0.000779321		0	0
1278	ASV	Firmicutes	Bacillota	Clostridia	Lachnospirales	Lachnospiraceae	uncultured	uncultured_bacterium	b48b3d1b562bae6a736956293d49362b		1		1.15942	0.000769039		0	0
1279	ASV	Firmicutes	Bacillota	Clostridia	Lachnospirales	Lachnospiraceae	uncultured	uncultured_bacterium	a88093ff999a693373e1d84ac333c66f		1		8.26087	0.000746182		0	0
1280	ASV	Firmicutes	Bacillota	Clostridia	Lachnospirales	Lachnospiraceae	uncultured	uncultured_bacterium	d063ed2c006b2d4e0b80774c3c342fd4		1		7.68116	0.000712228		0	0
1281	ASV	Firmicutes	Bacillota	Clostridia	Lachnospirales	Lachnospiraceae	uncultured	uncultured_bacterium	107cccb991ebf16e2065bdf846ae1617		1		1.88406	0.000707022		0	0
1282	ASV	Firmicutes	Bacillota	Clostridia	Lachnospirales	Lachnospiraceae	uncultured	uncultured_bacterium	fd06291ed007e45cbe4562f9c81c8ce1		1		4.49275	0.000696849		0	0
1283	ASV	Firmicutes	Bacillota	Clostridia	Lachnospirales	Lachnospiraceae	uncultured	uncultured_bacterium	89572f3b7c3ab8f2ff3de45d1aa81716		1		7.68116	0.000696173		1.81818	0.00219403
1284	ASV	Firmicutes	Bacillota	Clostridia	Lachnospirales	Lachnospiraceae	uncultured	uncultured_bacterium	ac0862aabe79e1db13737a76746ee91f		1		6.08696	0.000696126		0	0
1285	ASV	Firmicutes	Bacillota	Clostridia	Lachnospirales	Lachnospiraceae	uncultured	uncultured_bacterium	ee3b89d50e0816f45eef4998a0069366		1		5.94203	0.000692543		0	0
1286	ASV	Firmicutes	Bacillota	Clostridia	Lachnospirales	Lachnospiraceae	uncultured	uncultured_bacterium	ec50667bd67c918d97331272ac232f33		1		7.82609	0.000691648		0	0
1287	ASV	Firmicutes	Bacillota	Clostridia	Lachnospirales	Lachnospiraceae	uncultured	uncultured_bacterium	81610daad9b04025afc43232ff0320f6		1		9.27536	0.000689072		0	0
1288	ASV	Firmicutes	Bacillota	Clostridia	Lachnospirales	Lachnospiraceae	uncultured	uncultured_bacterium	39bd47e7d69bb04b32ce12cc93aa95bd		1		5.50725	0.000685327		0	0
1289	ASV	Firmicutes	Bacillota	Clostridia	Lachnospirales	Lachnospiraceae	uncultured	uncultured_bacterium	f1abc08aa5838fb7223a9a171cda2a26		1		4.49275	0.000674204		0	0
1290	ASV	Firmicutes	Bacillota	Clostridia	Lachnospirales	Lachnospiraceae	uncultured	uncultured_bacterium	5be9ad07e03398045db8cbc812acc946		1		4.05797	0.000672236		0	0
1291	ASV	Firmicutes	Bacillota	Clostridia	Lachnospirales	Lachnospiraceae	uncultured	uncultured_bacterium	5a120a151cd64d02e30ee927662d7c34		1		4.34783	0.000666629		0	0
1292	ASV	Firmicutes	Bacillota	Clostridia	Lachnospirales	Lachnospiraceae	uncultured	uncultured_bacterium	4e4a6b01fc8f275c3e6558dd952133cb		1		5.50725	0.000665388		0	0
1293	ASV	Firmicutes	Bacillota	Clostridia	Lachnospirales	Lachnospiraceae	uncultured	uncultured_bacterium	e3828f466720373f40e41c40ad9776cd		1		0.724638	0.000658948		0	0
1294	ASV	Firmicutes	Bacillota	Clostridia	Lachnospirales	Lachnospiraceae	uncultured	uncultured_bacterium	56d86dd39e9481d913d5aadacda870a0		1		3.47826	0.00064071		0	0
1295	ASV	Firmicutes	Bacillota	Clostridia	Lachnospirales	Lachnospiraceae	uncultured	uncultured_bacterium	5dec349e4872ef956ff3531455a31d0b		1		2.17391	0.000637115		0	0
1296	ASV	Firmicutes	Bacillota	Clostridia	Lachnospirales	Lachnospiraceae	uncultured	uncultured_bacterium	f63cd2dabf5ee92d63585f5c0413de00		1		4.34783	0.000627747		0	0
1297	ASV	Firmicutes	Bacillota	Clostridia	Lachnospirales	Lachnospiraceae	uncultured	uncultured_bacterium	49044d92a7605784dc344daaef7137cf		1		4.05797	0.000623296		0	0
1298	ASV	Firmicutes	Bacillota	Clostridia	Lachnospirales	Lachnospiraceae	uncultured	uncultured_bacterium	b3f5ff2ccc34604da3d9ff0d9d4baf52		1		5.65217	0.000618537		0	0
1299	ASV	Firmicutes	Bacillota	Clostridia	Lachnospirales	Lachnospiraceae	uncultured	uncultured_bacterium	3ce37f63e41307c08a9f835b24acabfb		1		3.91304	0.000604519		0	0
1300	ASV	Firmicutes	Bacillota	Clostridia	Lachnospirales	Lachnospiraceae	uncultured	uncultured_bacterium	754bf7a215bd620338636c77f65495a3		1		0.57971	0.00059013		0	0
1301	ASV	Firmicutes	Bacillota	Clostridia	Lachnospirales	Lachnospiraceae	uncultured	uncultured_bacterium	18a323dcb2a08f861553915782c49fc9		1		2.31884	0.000566107		0	0
1302	ASV	Firmicutes	Bacillota	Clostridia	Lachnospirales	Lachnospiraceae	uncultured	uncultured_bacterium	503649f8e18010e8b3dc217f3c8b5a40		1		2.46377	0.000558307		0	0
1303	ASV	Firmicutes	Bacillota	Clostridia	Lachnospirales	Lachnospiraceae	uncultured	uncultured_bacterium	73815d36673dc9a046a55e43325f6026		1		4.05797	0.00054179		0	0
1304	ASV	Firmicutes	Bacillota	Clostridia	Lachnospirales	Lachnospiraceae	uncultured	uncultured_bacterium	a50d542bb8c1bb4b114ae2efa4375236		1		8.55072	0.000540178		0	0
1305	ASV	Firmicutes	Bacillota	Clostridia	Lachnospirales	Lachnospiraceae	uncultured	uncultured_bacterium	166a8abf6922dc362520f69164981b8e		1		3.33333	0.000535577		0	0
1306	ASV	Firmicutes	Bacillota	Clostridia	Lachnospirales	Lachnospiraceae	uncultured	uncultured_bacterium	dac5376841fe4db3f06327e3529fc344		1		5.94203	0.000535439		0	0
1307	ASV	Firmicutes	Bacillota	Clostridia	Lachnospirales	Lachnospiraceae	uncultured	uncultured_bacterium	5ee0663b1fd244581238bea139b2cd9e		1		0.434783	0.000532734		0	0
1308	ASV	Firmicutes	Bacillota	Clostridia	Lachnospirales	Lachnospiraceae	uncultured	uncultured_bacterium	858d60166ca63a11d28de12395f3e461		1		4.2029	0.000527602		0	0
1309	ASV	Firmicutes	Bacillota	Clostridia	Lachnospirales	Lachnospiraceae	uncultured	uncultured_bacterium	4361d899284d2b9ad871509572e04b49		1		4.05797	0.000527558		0	0
1310	ASV	Firmicutes	Bacillota	Clostridia	Lachnospirales	Lachnospiraceae	uncultured	uncultured_bacterium	df690587ccf57667660d2ffe90bdd05f		1		3.62319	0.000524068		0	0
1311	ASV	Firmicutes	Bacillota	Clostridia	Lachnospirales	Lachnospiraceae	uncultured	uncultured_bacterium	796ebed119cc1ed6d56da1bfea914320		1		4.05797	0.000517626		1.81818	0.00266522
1312	ASV	Firmicutes	Bacillota	Clostridia	Lachnospirales	Lachnospiraceae	uncultured	uncultured_bacterium	de5d54b814d02cb92012bf38a8b87455		1		3.33333	0.000515188		0	0
1313	ASV	Firmicutes	Bacillota	Clostridia	Lachnospirales	Lachnospiraceae	uncultured	uncultured_bacterium	84a7eac905c302821c9cde5c3008a7be		1		4.92754	0.000513254		0	0
1314	ASV	Firmicutes	Bacillota	Clostridia	Lachnospirales	Lachnospiraceae	uncultured	uncultured_bacterium	5c89b6e47b83ed8d95c9de9208362add		1		1.73913	0.000510175		0	0
1315	ASV	Firmicutes	Bacillota	Clostridia	Lachnospirales	Lachnospiraceae	uncultured	uncultured_bacterium	c8d826e0153909f1b8d119a591515cce		1		1.88406	0.000492427		0	0
1316	ASV	Firmicutes	Bacillota	Clostridia	Lachnospirales	Lachnospiraceae	uncultured	uncultured_bacterium	71e76ce3e6db9a0cc70c6a8fee807d1f		1		3.76812	0.000484197		0	0
1317	ASV	Firmicutes	Bacillota	Clostridia	Lachnospirales	Lachnospiraceae	uncultured	uncultured_bacterium	18b54942a9a557f9eee4a3c9ef7e2fd4		1		1.5942	0.000458292		0	0
1318	ASV	Firmicutes	Bacillota	Clostridia	Lachnospirales	Lachnospiraceae	uncultured	uncultured_bacterium	0228b920ebd170976df75db7b1c7fc33		1		1.73913	0.000451873		1.81818	0.000624704
1319	ASV	Firmicutes	Bacillota	Clostridia	Lachnospirales	Lachnospiraceae	uncultured	uncultured_bacterium	a4dc7d58b4e8d47b7fa88b5a87d64566		1		4.78261	0.000450432		0	0
1320	ASV	Firmicutes	Bacillota	Clostridia	Lachnospirales	Lachnospiraceae	uncultured	uncultured_bacterium	6f48a7ca3600ccaa06f3a6cc054c6bee		1		5.07246	0.00044495		0	0
1321	ASV	Firmicutes	Bacillota	Clostridia	Lachnospirales	Lachnospiraceae	uncultured	uncultured_bacterium	a35047612ca0a1d1081268f7b899e0fc		1		6.66667	0.000444935		0	0
1322	ASV	Firmicutes	Bacillota	Clostridia	Lachnospirales	Lachnospiraceae	uncultured	uncultured_bacterium	2e186a72851dd235cbbd92de0abc6002		1		3.91304	0.000442913		0	0
1323	ASV	Firmicutes	Bacillota	Clostridia	Lachnospirales	Lachnospiraceae	uncultured	uncultured_bacterium	f58d4cae0551a0a1ad0fd504013552c3		1		5.36232	0.000437458		0	0
1324	ASV	Firmicutes	Bacillota	Clostridia	Lachnospirales	Lachnospiraceae	uncultured	uncultured_bacterium	039c95c55d1ce51f2ed2c7ea7674cb0c		1		5.36232	0.000434619		0	0
1325	ASV	Firmicutes	Bacillota	Clostridia	Lachnospirales	Lachnospiraceae	uncultured	uncultured_bacterium	aeb22113d470af7573030ead184bae4e		1		2.6087	0.000431971		0	0
1326	ASV	Firmicutes	Bacillota	Clostridia	Lachnospirales	Lachnospiraceae	uncultured	uncultured_bacterium	86ed7d891a9de3fbb341f971402bc238		1		3.04348	0.000431326		0	0
1327	ASV	Firmicutes	Bacillota	Clostridia	Lachnospirales	Lachnospiraceae	uncultured	uncultured_bacterium	3189b0f6930914d6089804ee7150b5c1		1		2.31884	0.000429848		0	0
1328	ASV	Firmicutes	Bacillota	Clostridia	Lachnospirales	Lachnospiraceae	uncultured	uncultured_bacterium	4feb3fa5e6c0d13b9b57a1a4b5685e17		1		2.89855	0.000428854		0	0
1329	ASV	Firmicutes	Bacillota	Clostridia	Lachnospirales	Lachnospiraceae	uncultured	uncultured_bacterium	e826a66ea79370c9f0a3126c3592936c		1		3.18841	0.000418962		0	0
1330	ASV	Firmicutes	Bacillota	Clostridia	Lachnospirales	Lachnospiraceae	uncultured	uncultured_bacterium	e97b0f5ce18e3e3e7bd8a80599e12148		1		4.05797	0.000417952		0	0
1331	ASV	Firmicutes	Bacillota	Clostridia	Lachnospirales	Lachnospiraceae	uncultured	uncultured_bacterium	199a1f61f929cbddbb578bb5386fb48e		1		2.6087	0.000415625		0	0
1332	ASV	Firmicutes	Bacillota	Clostridia	Lachnospirales	Lachnospiraceae	uncultured	uncultured_bacterium	264356ea198728b2c6fd49fb6d25b633		1		1.44928	0.000413228		0	0
1333	ASV	Firmicutes	Bacillota	Clostridia	Lachnospirales	Lachnospiraceae	uncultured	uncultured_bacterium	d3703aa87c6332e81123027e9c6f4791		1		2.75362	0.000409288		0	0
1334	ASV	Firmicutes	Bacillota	Clostridia	Lachnospirales	Lachnospiraceae	uncultured	uncultured_bacterium	7e0d9fcd376658b1973edbf8e001df90		1		1.5942	0.000407579		0	0
1335	ASV	Firmicutes	Bacillota	Clostridia	Lachnospirales	Lachnospiraceae	uncultured	uncultured_bacterium	1848591c47836e1ed65156709186c5d0		1		1.5942	0.000393953		0	0
1336	ASV	Firmicutes	Bacillota	Clostridia	Lachnospirales	Lachnospiraceae	uncultured	uncultured_bacterium	c60190145a443a3087e2594594e55e6e		1		2.89855	0.000393129		0	0
1337	ASV	Firmicutes	Bacillota	Clostridia	Lachnospirales	Lachnospiraceae	uncultured	uncultured_bacterium	67fc67959837f17545b3110df6ab6091		1		4.34783	0.000382795		0	0
1338	ASV	Firmicutes	Bacillota	Clostridia	Lachnospirales	Lachnospiraceae	uncultured	uncultured_bacterium	5f2852376f9ea96bd4d597bbb110ca8c		1		4.49275	0.000364672		0	0
1339	ASV	Firmicutes	Bacillota	Clostridia	Lachnospirales	Lachnospiraceae	uncultured	uncultured_bacterium	385e41df87f6e59f8c7e9cd0995e755f		1		5.07246	0.000364012		0	0
1340	ASV	Firmicutes	Bacillota	Clostridia	Lachnospirales	Lachnospiraceae	uncultured	uncultured_bacterium	cf01786469fa83bfcf71148d305ceeb5		1		2.75362	0.000361319		0	0
1341	ASV	Firmicutes	Bacillota	Clostridia	Lachnospirales	Lachnospiraceae	uncultured	uncultured_bacterium	2d690479fd6ca35b25f9a27cc7421f7a		1		5.50725	0.000361069		0	0
1342	ASV	Firmicutes	Bacillota	Clostridia	Lachnospirales	Lachnospiraceae	uncultured	uncultured_bacterium	9a73f6c3d36978c309b586cc66d95e09		1		0.724638	0.00035058		0	0
1343	ASV	Firmicutes	Bacillota	Clostridia	Lachnospirales	Lachnospiraceae	uncultured	uncultured_bacterium	97abe435d2bb1d0e8a981ba792d09917		1		1.30435	0.000348673		0	0
1344	ASV	Firmicutes	Bacillota	Clostridia	Lachnospirales	Lachnospiraceae	uncultured	uncultured_bacterium	30d9d424751677d36d780b3847cd4c5c		1		3.91304	0.000339948		0	0
1345	ASV	Firmicutes	Bacillota	Clostridia	Lachnospirales	Lachnospiraceae	uncultured	uncultured_bacterium	aa2e2e4b7dd4d1273933c6916740fdad		1		3.62319	0.00033822		0	0
1346	ASV	Firmicutes	Bacillota	Clostridia	Lachnospirales	Lachnospiraceae	uncultured	uncultured_bacterium	8afff9e7aded018ca9e7d960a64f26ac		1		4.05797	0.000331041		0	0
1347	ASV	Firmicutes	Bacillota	Clostridia	Lachnospirales	Lachnospiraceae	uncultured	uncultured_bacterium	b27828152f849151a505cdc4dc11c105		1		1.5942	0.000318368		0	0
1348	ASV	Firmicutes	Bacillota	Clostridia	Lachnospirales	Lachnospiraceae	uncultured	uncultured_bacterium	44f3ec43d032163130a0d502746447ac		1		2.02899	0.000317252		0	0
1349	ASV	Firmicutes	Bacillota	Clostridia	Lachnospirales	Lachnospiraceae	uncultured	uncultured_bacterium	04b26bfcac38b56fc3ee50c4507ec6cf		1		1.73913	0.000311449		0	0
1350	ASV	Firmicutes	Bacillota	Clostridia	Lachnospirales	Lachnospiraceae	uncultured	uncultured_bacterium	5dbbe4ae576ef18f53d2e6dc4bcc855d		1		3.62319	0.000310682		1.81818	0.000197275
1351	ASV	Firmicutes	Bacillota	Clostridia	Lachnospirales	Lachnospiraceae	uncultured	uncultured_bacterium	637ac27e2bb8e3b6ceb8818d97c80c35		1		4.49275	0.000309663		0	0
1352	ASV	Firmicutes	Bacillota	Clostridia	Lachnospirales	Lachnospiraceae	uncultured	uncultured_bacterium	72f4127a573273c45f5563bd4025a809		1		4.49275	0.00030946		1.81818	6.57582e-05
1353	ASV	Firmicutes	Bacillota	Clostridia	Lachnospirales	Lachnospiraceae	uncultured	uncultured_bacterium	edbaf47fa347f3743486ecb2b51fa1b7		1		2.89855	0.000305861		0	0
1354	ASV	Firmicutes	Bacillota	Clostridia	Lachnospirales	Lachnospiraceae	uncultured	uncultured_bacterium	a2444bc9032c570cc0d734d4c2baf006		1		1.30435	0.000303518		0	0
1355	ASV	Firmicutes	Bacillota	Clostridia	Lachnospirales	Lachnospiraceae	uncultured	uncultured_bacterium	c702c49497ff13c8729ff507d205de7c		1		1.01449	0.000302165		0	0
1356	ASV	Firmicutes	Bacillota	Clostridia	Lachnospirales	Lachnospiraceae	uncultured	uncultured_bacterium	e2e92d7d455836246f0fc6c19b0b025b		1		3.76812	0.000290156		0	0
1357	ASV	Firmicutes	Bacillota	Clostridia	Lachnospirales	Lachnospiraceae	uncultured	uncultured_bacterium	16683a2a78cfaafcdeea01d4f9c71bc1		1		3.04348	0.000286667		0	0
1358	ASV	Firmicutes	Bacillota	Clostridia	Lachnospirales	Lachnospiraceae	uncultured	uncultured_bacterium	f446809be81ed572ff1c2dee718c5aa6		1		2.02899	0.000283698		0	0
1359	ASV	Firmicutes	Bacillota	Clostridia	Lachnospirales	Lachnospiraceae	uncultured	uncultured_bacterium	e59b92d65d9af43aaf3d0d1dee663a31		1		0.289855	0.000277232		0	0
1360	ASV	Firmicutes	Bacillota	Clostridia	Lachnospirales	Lachnospiraceae	uncultured	uncultured_bacterium	8545668b1edb0f98eb506beb9f240506		1		2.6087	0.000275627		0	0
1361	ASV	Firmicutes	Bacillota	Clostridia	Lachnospirales	Lachnospiraceae	uncultured	uncultured_bacterium	d94927c23b75301da7c363d5a29097ce		1		1.44928	0.000271681		0	0
1362	ASV	Firmicutes	Bacillota	Clostridia	Lachnospirales	Lachnospiraceae	uncultured	uncultured_bacterium	e053922998a1292de9a855b7dc3c3bbb		1		1.44928	0.000269005		0	0
1363	ASV	Firmicutes	Bacillota	Clostridia	Lachnospirales	Lachnospiraceae	uncultured	uncultured_bacterium	10ac415716fc9b9e2f15536e21ea942f		1		1.44928	0.000268522		0	0
1364	ASV	Firmicutes	Bacillota	Clostridia	Lachnospirales	Lachnospiraceae	uncultured	uncultured_bacterium	8bb2fef9b6ad9f3ea43a2e0c26e9dfeb		1		0.289855	0.000267372		0	0
1365	ASV	Firmicutes	Bacillota	Clostridia	Lachnospirales	Lachnospiraceae	uncultured	uncultured_bacterium	aea9d57d34087630c6237d8269a4e41e		1		2.17391	0.000265162		0	0
1366	ASV	Firmicutes	Bacillota	Clostridia	Lachnospirales	Lachnospiraceae	uncultured	uncultured_bacterium	0c40ef47b45a3d431ca5c28fa4df7059		1		3.04348	0.000264448		0	0
1367	ASV	Firmicutes	Bacillota	Clostridia	Lachnospirales	Lachnospiraceae	uncultured	uncultured_bacterium	e847d503582d3c3070ffc26a3e3b7527		1		1.88406	0.00026371		0	0
1368	ASV	Firmicutes	Bacillota	Clostridia	Lachnospirales	Lachnospiraceae	uncultured	uncultured_bacterium	76e1701becc228279ae4c2b766b25f84		1		1.73913	0.000261709		0	0
1369	ASV	Firmicutes	Bacillota	Clostridia	Lachnospirales	Lachnospiraceae	uncultured	uncultured_bacterium	d518d91ff987557de99768ad1f459d75		1		0.869565	0.000250883		0	0
1370	ASV	Firmicutes	Bacillota	Clostridia	Lachnospirales	Lachnospiraceae	uncultured	uncultured_bacterium	21687dd12eae6e46213016db602ff925		1		3.33333	0.000250677		0	0
1371	ASV	Firmicutes	Bacillota	Clostridia	Lachnospirales	Lachnospiraceae	uncultured	uncultured_bacterium	02d4a86cb64d0cf3e474471b27821949		1		2.75362	0.000245374		0	0
1372	ASV	Firmicutes	Bacillota	Clostridia	Lachnospirales	Lachnospiraceae	uncultured	uncultured_bacterium	62a3c149b00ddb2a03e1faa28c14a130		1		3.33333	0.000235107		0	0
1373	ASV	Firmicutes	Bacillota	Clostridia	Lachnospirales	Lachnospiraceae	uncultured	uncultured_bacterium	3ad1626b13efb64ef79e9ce3ec26c3bb		1		2.89855	0.000232108		0	0
1374	ASV	Firmicutes	Bacillota	Clostridia	Lachnospirales	Lachnospiraceae	uncultured	uncultured_bacterium	1192fc929428925e306f61d89dc08862		1		2.31884	0.000225047		0	0
1375	ASV	Firmicutes	Bacillota	Clostridia	Lachnospirales	Lachnospiraceae	uncultured	uncultured_bacterium	11ab37b279683b690efdae7e2132db40		1		2.17391	0.000215898		0	0
1376	ASV	Firmicutes	Bacillota	Clostridia	Lachnospirales	Lachnospiraceae	uncultured	uncultured_bacterium	44ae392b840ee208b390f94f97ed8305		1		1.15942	0.000214495		0	0
1377	ASV	Firmicutes	Bacillota	Clostridia	Lachnospirales	Lachnospiraceae	uncultured	uncultured_bacterium	a56a3cc484600c0ee56c39208b41dc51		1		1.88406	0.000213585		0	0
1378	ASV	Firmicutes	Bacillota	Clostridia	Lachnospirales	Lachnospiraceae	uncultured	uncultured_bacterium	d92797ea47d55d2fd61284075915eb00		1		0.434783	0.000210673		0	0
1379	ASV	Firmicutes	Bacillota	Clostridia	Lachnospirales	Lachnospiraceae	uncultured	uncultured_bacterium	c907e0fbfa1921450eeeca5f3cc7dd62		1		1.44928	0.000208406		0	0
1380	ASV	Firmicutes	Bacillota	Clostridia	Lachnospirales	Lachnospiraceae	uncultured	uncultured_bacterium	8e4a8d1a718b8921421ff1e78869778a		1		3.18841	0.000207823		0	0
1381	ASV	Firmicutes	Bacillota	Clostridia	Lachnospirales	Lachnospiraceae	uncultured	uncultured_bacterium	444aa5cefd9b73de143c97ec149ccc8c		1		2.46377	0.000201483		0	0
1382	ASV	Firmicutes	Bacillota	Clostridia	Lachnospirales	Lachnospiraceae	uncultured	uncultured_bacterium	524fcedcf0cae3e6513122511c36a71e		1		2.17391	0.000200792		0	0
1383	ASV	Firmicutes	Bacillota	Clostridia	Lachnospirales	Lachnospiraceae	uncultured	uncultured_bacterium	d8cbb084e45450724fc180b7e5daf022		1		2.02899	0.000197922		0	0
1384	ASV	Firmicutes	Bacillota	Clostridia	Lachnospirales	Lachnospiraceae	uncultured	uncultured_bacterium	af54dd6547c301c946cb905cd877e009		1		1.5942	0.000193031		0	0
1385	ASV	Firmicutes	Bacillota	Clostridia	Lachnospirales	Lachnospiraceae	uncultured	uncultured_bacterium	36c385622903248e620f9167de51b972		1		2.6087	0.000190784		0	0
1386	ASV	Firmicutes	Bacillota	Clostridia	Lachnospirales	Lachnospiraceae	uncultured	uncultured_bacterium	515e8b08029d12512b73d6a54f4b6629		1		2.17391	0.000189867		0	0
1387	ASV	Firmicutes	Bacillota	Clostridia	Lachnospirales	Lachnospiraceae	uncultured	uncultured_bacterium	8ed00aed4caf6695c3355d6bae913ee7		1		2.46377	0.000188809		0	0
1388	ASV	Firmicutes	Bacillota	Clostridia	Lachnospirales	Lachnospiraceae	uncultured	uncultured_bacterium	2c6904ab49524d66bb0f1985ed52f58c		1		0.289855	0.000185257		0	0
1389	ASV	Firmicutes	Bacillota	Clostridia	Lachnospirales	Lachnospiraceae	uncultured	uncultured_bacterium	09be8a00e25b3bde6fe1f75887b3cf11		1		1.15942	0.000184934		0	0
1390	ASV	Firmicutes	Bacillota	Clostridia	Lachnospirales	Lachnospiraceae	uncultured	uncultured_bacterium	c3c5dbba7441fb384274c8c62f001c40		1		1.5942	0.000180994		0	0
1391	ASV	Firmicutes	Bacillota	Clostridia	Lachnospirales	Lachnospiraceae	uncultured	uncultured_bacterium	ecf97c858a2ac2afb1014f57ae91df36		1		0.57971	0.000179385		0	0
1392	ASV	Firmicutes	Bacillota	Clostridia	Lachnospirales	Lachnospiraceae	uncultured	uncultured_bacterium	2258fdba3ac0aec4de588d0ce3ff3f25		1		1.73913	0.000177236		0	0
1393	ASV	Firmicutes	Bacillota	Clostridia	Lachnospirales	Lachnospiraceae	uncultured	uncultured_bacterium	5dc5760f2eaba7728402cb6408f480ed		1		1.01449	0.000176169		0	0
1394	ASV	Firmicutes	Bacillota	Clostridia	Lachnospirales	Lachnospiraceae	uncultured	uncultured_bacterium	d84caf06a75109146e8c7361e28942a3		1		1.73913	0.000175605		0	0
1395	ASV	Firmicutes	Bacillota	Clostridia	Lachnospirales	Lachnospiraceae	uncultured	uncultured_bacterium	7653134ded641e56926420dcb39b2947		1		1.01449	0.000175364		0	0
1396	ASV	Firmicutes	Bacillota	Clostridia	Lachnospirales	Lachnospiraceae	uncultured	uncultured_bacterium	1ae1946f473609ba59cf29db14a0c133		1		2.02899	0.000174675		0	0
1397	ASV	Firmicutes	Bacillota	Clostridia	Lachnospirales	Lachnospiraceae	uncultured	uncultured_bacterium	5952cd9ea3bf57e49b9021fc17aeba3e		1		1.30435	0.000174221		0	0
1398	ASV	Firmicutes	Bacillota	Clostridia	Lachnospirales	Lachnospiraceae	uncultured	uncultured_bacterium	f4397862bd205cefcdffe837c388bc9b		1		0.869565	0.000169389		1.81818	0.000111051
1399	ASV	Firmicutes	Bacillota	Clostridia	Lachnospirales	Lachnospiraceae	uncultured	uncultured_bacterium	98908012f832b98c43e769ecc3282d91		1		2.17391	0.000168138		0	0
1400	ASV	Firmicutes	Bacillota	Clostridia	Lachnospirales	Lachnospiraceae	uncultured	uncultured_bacterium	bee38f8ee5d52152478a89a077a6263b		1		2.6087	0.000166979		0	0
1401	ASV	Firmicutes	Bacillota	Clostridia	Lachnospirales	Lachnospiraceae	uncultured	uncultured_bacterium	51a97ed86f21c98babdf2603715df096		1		1.5942	0.00016302		0	0
1402	ASV	Firmicutes	Bacillota	Clostridia	Lachnospirales	Lachnospiraceae	uncultured	uncultured_bacterium	400f3d1c54e086ede8dc26cfc933cb31		1		1.30435	0.00016298		0	0
1403	ASV	Firmicutes	Bacillota	Clostridia	Lachnospirales	Lachnospiraceae	uncultured	uncultured_bacterium	6ae5018ee4adcc431a461cb0a7b396de		1		1.88406	0.000162334		0	0
1404	ASV	Firmicutes	Bacillota	Clostridia	Lachnospirales	Lachnospiraceae	uncultured	uncultured_bacterium	6b48b98ae3aacc6277ddac191b477c83		1		2.89855	0.000160638		0	0
1405	ASV	Firmicutes	Bacillota	Clostridia	Lachnospirales	Lachnospiraceae	uncultured	uncultured_bacterium	c74cde10ff81ecc0365f8cd2d23d0ffb		1		0.869565	0.000158576		0	0
1406	ASV	Firmicutes	Bacillota	Clostridia	Lachnospirales	Lachnospiraceae	uncultured	uncultured_bacterium	4532944614bb739ac0f8b77cc11004b7		1		1.88406	0.000158272		0	0
1407	ASV	Firmicutes	Bacillota	Clostridia	Lachnospirales	Lachnospiraceae	uncultured	uncultured_bacterium	3555c88f6d3dfe1796dfa3f396f3b7b4		1		1.01449	0.000151296		0	0
1408	ASV	Firmicutes	Bacillota	Clostridia	Lachnospirales	Lachnospiraceae	uncultured	uncultured_bacterium	c8f9dac2ed12fdf6f9c41f0ebd6c5f2d		1		1.88406	0.000151288		0	0
1409	ASV	Firmicutes	Bacillota	Clostridia	Lachnospirales	Lachnospiraceae	uncultured	uncultured_bacterium	4fb5bfc9314cf877e8f17140f66b55a5		1		1.15942	0.000147589		0	0
1410	ASV	Firmicutes	Bacillota	Clostridia	Lachnospirales	Lachnospiraceae	uncultured	uncultured_bacterium	ca64b862091a238acce32c19f1a93234		1		1.5942	0.00014725		0	0
1411	ASV	Firmicutes	Bacillota	Clostridia	Lachnospirales	Lachnospiraceae	uncultured	uncultured_bacterium	030ec21d2a7676700fc3cc8dbfe3a844		1		1.44928	0.000146376		0	0
1412	ASV	Firmicutes	Bacillota	Clostridia	Lachnospirales	Lachnospiraceae	uncultured	uncultured_bacterium	23ec7b58808555e7e3ab74dd634d9375		1		1.15942	0.000146147		0	0
1413	ASV	Firmicutes	Bacillota	Clostridia	Lachnospirales	Lachnospiraceae	uncultured	uncultured_bacterium	0535e7470f8c54c9d336596ec1dd5fb7		1		2.02899	0.00014547		0	0
1414	ASV	Firmicutes	Bacillota	Clostridia	Lachnospirales	Lachnospiraceae	uncultured	uncultured_bacterium	0df52256ebb11981772ce69f04d41e0b		1		1.44928	0.000142299		0	0
1415	ASV	Firmicutes	Bacillota	Clostridia	Lachnospirales	Lachnospiraceae	uncultured	uncultured_bacterium	8da4704c6294c339ba783182dc43569f		1		1.88406	0.000139414		0	0
1416	ASV	Firmicutes	Bacillota	Clostridia	Lachnospirales	Lachnospiraceae	uncultured	uncultured_bacterium	314fc7cbcbe9f8d1b91fe7f12a67df70		1		1.44928	0.000138108		0	0
1417	ASV	Firmicutes	Bacillota	Clostridia	Lachnospirales	Lachnospiraceae	uncultured	uncultured_bacterium	78fc1b42905a8545e21ace8db43282e1		1		0.434783	0.000134364		0	0
1418	ASV	Firmicutes	Bacillota	Clostridia	Lachnospirales	Lachnospiraceae	uncultured	uncultured_bacterium	a0c6f00ee8f78a979b50b9cb9d0e6c7c		1		1.5942	0.000131911		0	0
1419	ASV	Firmicutes	Bacillota	Clostridia	Lachnospirales	Lachnospiraceae	uncultured	uncultured_bacterium	5dac74f6e400d0e044728945cb4db4c5		1		1.30435	0.000131372		0	0
1420	ASV	Firmicutes	Bacillota	Clostridia	Lachnospirales	Lachnospiraceae	uncultured	uncultured_bacterium	92a5d7c8585b4eeb06c3e3c06a135590		1		1.73913	0.000129727		0	0
1421	ASV	Firmicutes	Bacillota	Clostridia	Lachnospirales	Lachnospiraceae	uncultured	uncultured_bacterium	203fa78343fdfe582b5698f8e6b5b7b1		1		0.289855	0.000123981		0	0
1422	ASV	Firmicutes	Bacillota	Clostridia	Lachnospirales	Lachnospiraceae	uncultured	uncultured_bacterium	a692786d679455e459e9d1b6d1ccde48		1		1.5942	0.000122683		0	0
1423	ASV	Firmicutes	Bacillota	Clostridia	Lachnospirales	Lachnospiraceae	uncultured	uncultured_bacterium	2420f809fd5ed4b466be703a31349ae0		1		0.434783	0.000121842		0	0
1424	ASV	Firmicutes	Bacillota	Clostridia	Lachnospirales	Lachnospiraceae	uncultured	uncultured_bacterium	3144c423c932b42265a8e5a2d92a0e69		1		0.289855	0.000118591		0	0
1425	ASV	Firmicutes	Bacillota	Clostridia	Lachnospirales	Lachnospiraceae	uncultured	uncultured_bacterium	00c54e28e441ba28208d7bf4069b99c2		1		1.01449	0.000115717		0	0
1426	ASV	Firmicutes	Bacillota	Clostridia	Lachnospirales	Lachnospiraceae	uncultured	uncultured_bacterium	3b45e594b8c61ad78f8ffecaec4e0bbc		1		0.289855	0.000115205		0	0
1427	ASV	Firmicutes	Bacillota	Clostridia	Lachnospirales	Lachnospiraceae	uncultured	uncultured_bacterium	f40dc74c59e50b6bfd7942d361b3b2ca		1		1.30435	0.000114164		0	0
1428	ASV	Firmicutes	Bacillota	Clostridia	Lachnospirales	Lachnospiraceae	uncultured	uncultured_bacterium	675b2e06aa40b8eb24d2ad533b9995b8		1		1.30435	0.000113599		0	0
1429	ASV	Firmicutes	Bacillota	Clostridia	Lachnospirales	Lachnospiraceae	uncultured	uncultured_bacterium	1b414827d35568b5e03410c3ad77af7a		1		1.73913	0.000113453		0	0
1430	ASV	Firmicutes	Bacillota	Clostridia	Lachnospirales	Lachnospiraceae	uncultured	uncultured_bacterium	dca16341a2ac2297b37a9969ff6eeee2		1		1.15942	0.000113229		0	0
1431	ASV	Firmicutes	Bacillota	Clostridia	Lachnospirales	Lachnospiraceae	uncultured	uncultured_bacterium	13c6da902dd15e2fd279899224ae4836		1		1.30435	0.000111663		0	0
1432	ASV	Firmicutes	Bacillota	Clostridia	Lachnospirales	Lachnospiraceae	uncultured	uncultured_bacterium	4bc8818252f60199bd8b40098cd9f1ab		1		2.17391	0.000110701		1.81818	0.000460307
1433	ASV	Firmicutes	Bacillota	Clostridia	Lachnospirales	Lachnospiraceae	uncultured	uncultured_bacterium	46c2f2a132795639d76cc3eab558570f		1		0.869565	0.000109453		0	0
1434	ASV	Firmicutes	Bacillota	Clostridia	Lachnospirales	Lachnospiraceae	uncultured	uncultured_bacterium	789badc2e854aee9b79af981963bd259		1		1.30435	0.000108685		0	0
1435	ASV	Firmicutes	Bacillota	Clostridia	Lachnospirales	Lachnospiraceae	uncultured	uncultured_bacterium	636737f65b70c392760a77eef5d8a418		1		0.724638	0.000106526		0	0
1436	ASV	Firmicutes	Bacillota	Clostridia	Lachnospirales	Lachnospiraceae	uncultured	uncultured_bacterium	68f978055a692fe26787b4a69e905bd7		1		0.434783	0.000106477		0	0
1437	ASV	Firmicutes	Bacillota	Clostridia	Lachnospirales	Lachnospiraceae	uncultured	uncultured_bacterium	c3115b37295c956eba7de0fc5b1cc6ca		1		0.724638	0.00010537		0	0
1438	ASV	Firmicutes	Bacillota	Clostridia	Lachnospirales	Lachnospiraceae	uncultured	uncultured_bacterium	b80fe78f8a972f5d2de2b4086e6e5b32		1		1.44928	0.000102433		0	0
1439	ASV	Firmicutes	Bacillota	Clostridia	Lachnospirales	Lachnospiraceae	uncultured	uncultured_bacterium	965fbd6d28164aceecee9d103f3485e9		1		0.869565	0.000102317		0	0
1440	ASV	Firmicutes	Bacillota	Clostridia	Lachnospirales	Lachnospiraceae	uncultured	uncultured_bacterium	8afc7197b3b66d6b72a54788cb9f3674		1		0.434783	0.000101969		0	0
1441	ASV	Firmicutes	Bacillota	Clostridia	Lachnospirales	Lachnospiraceae	uncultured	uncultured_bacterium	93781ae9f3db162f78c5a6d9a6e9979c		1		1.44928	0.000100887		0	0
1442	ASV	Firmicutes	Bacillota	Clostridia	Lachnospirales	Lachnospiraceae	uncultured	uncultured_bacterium	6b1100adcc8acddbf444d02e8ebf705f		1		0.57971	9.95941e-05		0	0
1443	ASV	Firmicutes	Bacillota	Clostridia	Lachnospirales	Lachnospiraceae	uncultured	uncultured_bacterium	fe9963281e144a8c18a251c24bf0adce		1		0.869565	9.93753e-05		0	0
1444	ASV	Firmicutes	Bacillota	Clostridia	Lachnospirales	Lachnospiraceae	uncultured	uncultured_bacterium	ebe091a26b8ef0afd6b9840a71c06f94		1		1.44928	9.91727e-05		0	0
1445	ASV	Firmicutes	Bacillota	Clostridia	Lachnospirales	Lachnospiraceae	uncultured	uncultured_bacterium	e7108b1f54a03f342d6a67fa7a06591f		1		0.869565	9.81489e-05		0	0
1446	ASV	Firmicutes	Bacillota	Clostridia	Lachnospirales	Lachnospiraceae	uncultured	uncultured_bacterium	8f2fcc0633950c27d765e4115bae8ec9		1		1.01449	9.71154e-05		0	0
1447	ASV	Firmicutes	Bacillota	Clostridia	Lachnospirales	Lachnospiraceae	uncultured	uncultured_bacterium	66916cfae968d4b53f1b85d44d547bc3		1		1.30435	9.57195e-05		0	0
1448	ASV	Firmicutes	Bacillota	Clostridia	Lachnospirales	Lachnospiraceae	uncultured	uncultured_bacterium	928169340311a0bc1678beb97635d997		1		1.30435	9.45697e-05		0	0
1449	ASV	Firmicutes	Bacillota	Clostridia	Lachnospirales	Lachnospiraceae	uncultured	uncultured_bacterium	c9facd7790200fc39329706525d9c178		1		1.30435	9.43814e-05		0	0
1450	ASV	Firmicutes	Bacillota	Clostridia	Lachnospirales	Lachnospiraceae	uncultured	uncultured_bacterium	8264ed0d0d111ebcc7b19717afe1b50b		1		1.44928	9.15368e-05		0	0
1451	ASV	Firmicutes	Bacillota	Clostridia	Lachnospirales	Lachnospiraceae	uncultured	uncultured_bacterium	80a0c45403c42cb73be778b3aa1e9a1a		1		1.44928	9.13482e-05		0	0
1452	ASV	Firmicutes	Bacillota	Clostridia	Lachnospirales	Lachnospiraceae	uncultured	uncultured_bacterium	3b08b55c50f22fcf7052253215e91d59		1		1.15942	8.8802e-05		1.81818	3.23909e-05
1453	ASV	Firmicutes	Bacillota	Clostridia	Lachnospirales	Lachnospiraceae	uncultured	uncultured_bacterium	597f90bcca3c9d335addac0640915524		1		0.869565	8.79827e-05		0	0
1454	ASV	Firmicutes	Bacillota	Clostridia	Lachnospirales	Lachnospiraceae	uncultured	uncultured_bacterium	132244510644b62f98df94f97443de61		1		0.869565	8.75211e-05		0	0
1455	ASV	Firmicutes	Bacillota	Clostridia	Lachnospirales	Lachnospiraceae	uncultured	uncultured_bacterium	bc7daaa3fd5efda01463ab23d579d727		1		1.15942	8.67017e-05		0	0
1456	ASV	Firmicutes	Bacillota	Clostridia	Lachnospirales	Lachnospiraceae	uncultured	uncultured_bacterium	a2819dc77333ccd85ffe16556b163521		1		1.01449	8.65245e-05		0	0
1457	ASV	Firmicutes	Bacillota	Clostridia	Lachnospirales	Lachnospiraceae	uncultured	uncultured_bacterium	a2b3d0035c7d8006f0f93fffc3bcdebe		1		0.434783	8.565e-05		0	0
1458	ASV	Firmicutes	Bacillota	Clostridia	Lachnospirales	Lachnospiraceae	uncultured	uncultured_bacterium	9109fc7e0cc7c7783b807655abdd8882		1		1.44928	8.55308e-05		0	0
1459	ASV	Firmicutes	Bacillota	Clostridia	Lachnospirales	Lachnospiraceae	uncultured	uncultured_bacterium	cb1f53cd12600bb638020ade04826d3f		1		0.869565	8.29263e-05		0	0
1460	ASV	Firmicutes	Bacillota	Clostridia	Lachnospirales	Lachnospiraceae	uncultured	uncultured_bacterium	2f1c48790aff91b9a051787fef9adcfd		1		0.724638	8.23357e-05		0	0
1461	ASV	Firmicutes	Bacillota	Clostridia	Lachnospirales	Lachnospiraceae	uncultured	uncultured_bacterium	549a126db45b699bec7bc0fce235333f		1		0.869565	8.09305e-05		0	0
1462	ASV	Firmicutes	Bacillota	Clostridia	Lachnospirales	Lachnospiraceae	uncultured	uncultured_bacterium	a159ffecefde29f50ea325c03ac69bd9		1		0.57971	8.07327e-05		0	0
1463	ASV	Firmicutes	Bacillota	Clostridia	Lachnospirales	Lachnospiraceae	uncultured	uncultured_bacterium	bf708cc568d415d0be7dd311362d6787		1		1.15942	8.04055e-05		0	0
1464	ASV	Firmicutes	Bacillota	Clostridia	Lachnospirales	Lachnospiraceae	uncultured	uncultured_bacterium	ac76577c7221e367a879c2c0fbae078c		1		0.724638	7.96398e-05		0	0
1465	ASV	Firmicutes	Bacillota	Clostridia	Lachnospirales	Lachnospiraceae	uncultured	uncultured_bacterium	fa28ab4d2b286339491e929d4f18450c		1		1.01449	7.76741e-05		0	0
1466	ASV	Firmicutes	Bacillota	Clostridia	Lachnospirales	Lachnospiraceae	uncultured	uncultured_bacterium	fbfefe82e7bf828a276b76929ddea44f		1		1.01449	7.76009e-05		0	0
1467	ASV	Firmicutes	Bacillota	Clostridia	Lachnospirales	Lachnospiraceae	uncultured	uncultured_bacterium	1d9f73f0c0f91f7259607c419b180d33		1		1.30435	7.7438e-05		0	0
1468	ASV	Firmicutes	Bacillota	Clostridia	Lachnospirales	Lachnospiraceae	uncultured	uncultured_bacterium	75229e91fff15c786d915ddea11cb465		1		0.289855	7.70615e-05		0	0
1469	ASV	Firmicutes	Bacillota	Clostridia	Lachnospirales	Lachnospiraceae	uncultured	uncultured_bacterium	ecfdca690b1ccd9fc6fb16c083db80bf		1		0.724638	7.69536e-05		0	0
1470	ASV	Firmicutes	Bacillota	Clostridia	Lachnospirales	Lachnospiraceae	uncultured	uncultured_bacterium	2047b1ca8bb36aad442fa04c9c06cfba		1		1.15942	7.62991e-05		0	0
1471	ASV	Firmicutes	Bacillota	Clostridia	Lachnospirales	Lachnospiraceae	uncultured	uncultured_bacterium	4b1c1e5fb1edfd870f8a05c76bda6662		1		1.15942	7.42983e-05		0	0
1472	ASV	Firmicutes	Bacillota	Clostridia	Lachnospirales	Lachnospiraceae	uncultured	uncultured_bacterium	44d5b4bbdc87cc207eca01bf855e2bd6		1		0.724638	7.30179e-05		0	0
1473	ASV	Firmicutes	Bacillota	Clostridia	Lachnospirales	Lachnospiraceae	uncultured	uncultured_bacterium	8bb3db35c4a21b1ea3f2b288ee2f4ad4		1		0.724638	7.26989e-05		0	0
1474	ASV	Firmicutes	Bacillota	Clostridia	Lachnospirales	Lachnospiraceae	uncultured	uncultured_bacterium	62863eedf6445ebdbadd5d6482085479		1		0.869565	7.26029e-05		0	0
1475	ASV	Firmicutes	Bacillota	Clostridia	Lachnospirales	Lachnospiraceae	uncultured	uncultured_bacterium	d4536251908375d13852ac4b7a154592		1		1.15942	6.97459e-05		0	0
1476	ASV	Firmicutes	Bacillota	Clostridia	Lachnospirales	Lachnospiraceae	uncultured	uncultured_bacterium	4c398b195eb7aaf715d0181dd307941b		1		0.724638	6.9276e-05		0	0
1477	ASV	Firmicutes	Bacillota	Clostridia	Lachnospirales	Lachnospiraceae	uncultured	uncultured_bacterium	c8df33e3d9acd9e156449abbc1fdb796		1		1.30435	6.87555e-05		0	0
1478	ASV	Firmicutes	Bacillota	Clostridia	Lachnospirales	Lachnospiraceae	uncultured	uncultured_bacterium	6d7ca2cfcc4e55d77f314a2522980e0e		1		0.724638	6.83334e-05		0	0
1479	ASV	Firmicutes	Bacillota	Clostridia	Lachnospirales	Lachnospiraceae	uncultured	uncultured_bacterium	2ff66748c3dad77b24fadb68bb440b06		1		1.01449	6.76322e-05		0	0
1480	ASV	Firmicutes	Bacillota	Clostridia	Lachnospirales	Lachnospiraceae	uncultured	uncultured_bacterium	30b0878107f734c61cdb472cdcf12246		1		0.724638	6.74973e-05		0	0
1481	ASV	Firmicutes	Bacillota	Clostridia	Lachnospirales	Lachnospiraceae	uncultured	uncultured_bacterium	8446f52ab412f604443a784c5627323c		1		1.44928	6.66617e-05		0	0
1482	ASV	Firmicutes	Bacillota	Clostridia	Lachnospirales	Lachnospiraceae	uncultured	uncultured_bacterium	0303b2f4a221e26eb412d2d76e334bd6		1		0.869565	6.63651e-05		0	0
1483	ASV	Firmicutes	Bacillota	Clostridia	Lachnospirales	Lachnospiraceae	uncultured	uncultured_bacterium	e5388d5bbe1f9e73804b5cab13a1722a		1		0.869565	6.62286e-05		0	0
1484	ASV	Firmicutes	Bacillota	Clostridia	Lachnospirales	Lachnospiraceae	uncultured	uncultured_bacterium	5ae5e38c4df63e0df8f4facdfa9bf7c2		1		0.869565	6.61672e-05		0	0
1485	ASV	Firmicutes	Bacillota	Clostridia	Lachnospirales	Lachnospiraceae	uncultured	uncultured_bacterium	46426eb656a275151c6670ff3c9c20cc		1		0.724638	6.59539e-05		0	0
1486	ASV	Firmicutes	Bacillota	Clostridia	Lachnospirales	Lachnospiraceae	uncultured	uncultured_bacterium	553bba7a2fa66df3ab30f13a067fb222		1		0.869565	6.53014e-05		0	0
1487	ASV	Firmicutes	Bacillota	Clostridia	Lachnospirales	Lachnospiraceae	uncultured	uncultured_bacterium	e174d9445f97d981582afc238045b2b9		1		1.15942	6.49938e-05		0	0
1488	ASV	Firmicutes	Bacillota	Clostridia	Lachnospirales	Lachnospiraceae	uncultured	uncultured_bacterium	529edd08771b71537843d1740c70d9c2		1		0.57971	6.48487e-05		0	0
1489	ASV	Firmicutes	Bacillota	Clostridia	Lachnospirales	Lachnospiraceae	uncultured	uncultured_bacterium	6f8baa278ee53784781c0af429d25b7f		1		1.01449	6.4407e-05		0	0
1490	ASV	Firmicutes	Bacillota	Clostridia	Lachnospirales	Lachnospiraceae	uncultured	uncultured_bacterium	7e635b02d998b455febdd888f267e018		1		0.869565	6.43199e-05		0	0
1491	ASV	Firmicutes	Bacillota	Clostridia	Lachnospirales	Lachnospiraceae	uncultured	uncultured_bacterium	34fbb41bfb295d91dc6b7f0f856e9a7b		1		0.724638	6.42747e-05		0	0
1492	ASV	Firmicutes	Bacillota	Clostridia	Lachnospirales	Lachnospiraceae	uncultured	uncultured_bacterium	2f17cb547305f67d80c77e8fdb7ac247		1		0.724638	6.42672e-05		0	0
1493	ASV	Firmicutes	Bacillota	Clostridia	Lachnospirales	Lachnospiraceae	uncultured	uncultured_bacterium	861e34f4a774e88046f33777eccdde87		1		0.869565	6.37454e-05		0	0
1494	ASV	Firmicutes	Bacillota	Clostridia	Lachnospirales	Lachnospiraceae	uncultured	uncultured_bacterium	dbb86c75e73f6ea48f853dacc6435d24		1		0.869565	6.3406e-05		0	0
1495	ASV	Firmicutes	Bacillota	Clostridia	Lachnospirales	Lachnospiraceae	uncultured	uncultured_bacterium	0d1f18a350fcd34b4cfdb9512651560d		1		0.869565	6.34008e-05		0	0
1496	ASV	Firmicutes	Bacillota	Clostridia	Lachnospirales	Lachnospiraceae	uncultured	uncultured_bacterium	e001f1af6ceef7dd606c042f7a14e48b		1		0.724638	6.20989e-05		0	0
1497	ASV	Firmicutes	Bacillota	Clostridia	Lachnospirales	Lachnospiraceae	uncultured	uncultured_bacterium	dd56df36bb64b2bb3065ba5622a34ad3		1		1.01449	6.20087e-05		0	0
1498	ASV	Firmicutes	Bacillota	Clostridia	Lachnospirales	Lachnospiraceae	uncultured	uncultured_bacterium	fb0d3295fb7d144621c1e889369357a4		1		0.289855	6.1786e-05		0	0
1499	ASV	Firmicutes	Bacillota	Clostridia	Lachnospirales	Lachnospiraceae	uncultured	uncultured_bacterium	c95c452c85062379a59450c621fa43c3		1		0.724638	6.09511e-05		0	0
1500	ASV	Firmicutes	Bacillota	Clostridia	Lachnospirales	Lachnospiraceae	uncultured	uncultured_bacterium	f5b826489538767b76fc0a677dc84c47		1		0.869565	6.0454e-05		0	0
1501	ASV	Firmicutes	Bacillota	Clostridia	Lachnospirales	Lachnospiraceae	uncultured	uncultured_bacterium	7142e79843849051b30739761cd10657		1		0.434783	6.01424e-05		0	0
1502	ASV	Firmicutes	Bacillota	Clostridia	Lachnospirales	Lachnospiraceae	uncultured	uncultured_bacterium	0daf7b175b5842a6c879ee7688979933		1		0.869565	6.00604e-05		0	0
1503	ASV	Firmicutes	Bacillota	Clostridia	Lachnospirales	Lachnospiraceae	uncultured	uncultured_bacterium	01151eefa27185c8dcaad1ac6cfb1e30		1		0.57971	5.82698e-05		0	0
1504	ASV	Firmicutes	Bacillota	Clostridia	Lachnospirales	Lachnospiraceae	uncultured	uncultured_bacterium	de875b9a78b881539462c7b0345600e8		1		0.869565	5.80249e-05		0	0
1505	ASV	Firmicutes	Bacillota	Clostridia	Lachnospirales	Lachnospiraceae	uncultured	uncultured_bacterium	ed57b149970dd8c9dc9d29393fe675d7		1		1.15942	5.79071e-05		0	0
1506	ASV	Firmicutes	Bacillota	Clostridia	Lachnospirales	Lachnospiraceae	uncultured	uncultured_bacterium	7d05bc9476115694dba7de189154c97e		1		0.724638	5.78093e-05		0	0
1507	ASV	Firmicutes	Bacillota	Clostridia	Lachnospirales	Lachnospiraceae	uncultured	uncultured_bacterium	d56974bc7e10dc39a5be21179fc32ff3		1		0.869565	5.73003e-05		0	0
1508	ASV	Firmicutes	Bacillota	Clostridia	Lachnospirales	Lachnospiraceae	uncultured	uncultured_bacterium	7b28a83819310fb35e714b22e77d4d89		1		0.869565	5.67102e-05		0	0
1509	ASV	Firmicutes	Bacillota	Clostridia	Lachnospirales	Lachnospiraceae	uncultured	uncultured_bacterium	1ecfa3ce280f8da18f59b568ac60eddc		1		0.434783	5.66538e-05		0	0
1510	ASV	Firmicutes	Bacillota	Clostridia	Lachnospirales	Lachnospiraceae	uncultured	uncultured_bacterium	78e677a07312abc51a377048211c0119		1		0.724638	5.53543e-05		0	0
1511	ASV	Firmicutes	Bacillota	Clostridia	Lachnospirales	Lachnospiraceae	uncultured	uncultured_bacterium	f81de8465bb456d8905bdbb890891d5a		1		0.724638	5.53004e-05		0	0
1512	ASV	Firmicutes	Bacillota	Clostridia	Lachnospirales	Lachnospiraceae	uncultured	uncultured_bacterium	3a6438b8bddd6c3708bb7ba6b2d25198		1		1.30435	5.51529e-05		0	0
1513	ASV	Firmicutes	Bacillota	Clostridia	Lachnospirales	Lachnospiraceae	uncultured	uncultured_bacterium	944d8afeec232713d51442857a413115		1		1.30435	5.46841e-05		0	0
1514	ASV	Firmicutes	Bacillota	Clostridia	Lachnospirales	Lachnospiraceae	uncultured	uncultured_bacterium	0480f17b10f91112a98b3c399e2ff7f1		1		1.15942	5.44628e-05		0	0
1515	ASV	Firmicutes	Bacillota	Clostridia	Lachnospirales	Lachnospiraceae	uncultured	uncultured_bacterium	2c4e894034343ece7e65ff15a660ca59		1		0.434783	5.32017e-05		0	0
1516	ASV	Firmicutes	Bacillota	Clostridia	Lachnospirales	Lachnospiraceae	uncultured	uncultured_bacterium	2dde7544d9ef196833f4e25598b5d640		1		1.01449	5.26893e-05		0	0
1517	ASV	Firmicutes	Bacillota	Clostridia	Lachnospirales	Lachnospiraceae	uncultured	uncultured_bacterium	d6575299e9b115321148c6101c6547a7		1		0.869565	5.19541e-05		0	0
1518	ASV	Firmicutes	Bacillota	Clostridia	Lachnospirales	Lachnospiraceae	uncultured	uncultured_bacterium	fffb3d44e23365de50ec1cb419a88c97		1		0.57971	5.14493e-05		0	0
1519	ASV	Firmicutes	Bacillota	Clostridia	Lachnospirales	Lachnospiraceae	uncultured	uncultured_bacterium	905ffc628679e0fa4f0091a8138e5422		1		0.57971	5.12222e-05		0	0
1520	ASV	Firmicutes	Bacillota	Clostridia	Lachnospirales	Lachnospiraceae	uncultured	uncultured_bacterium	8a0957d7a0833df022e5f130ce450da4		1		0.869565	5.08297e-05		0	0
1521	ASV	Firmicutes	Bacillota	Clostridia	Lachnospirales	Lachnospiraceae	uncultured	uncultured_bacterium	e85b364971c8603388b9e1484efcb65b		1		0.434783	4.99819e-05		0	0
1522	ASV	Firmicutes	Bacillota	Clostridia	Lachnospirales	Lachnospiraceae	uncultured	uncultured_bacterium	ce1a520420c369691761cb33961f12b6		1		1.01449	4.99058e-05		0	0
1523	ASV	Firmicutes	Bacillota	Clostridia	Lachnospirales	Lachnospiraceae	uncultured	uncultured_bacterium	0af321bcbed60a1dba501c2342e167b1		1		0.289855	4.86123e-05		0	0
1524	ASV	Firmicutes	Bacillota	Clostridia	Lachnospirales	Lachnospiraceae	uncultured	uncultured_bacterium	2455281e738f5078e720a424d3662424		1		1.01449	4.82509e-05		0	0
1525	ASV	Firmicutes	Bacillota	Clostridia	Lachnospirales	Lachnospiraceae	uncultured	uncultured_bacterium	3739a1379b1ef40b9d854bcad9348701		1		0.57971	4.82078e-05		0	0
1526	ASV	Firmicutes	Bacillota	Clostridia	Lachnospirales	Lachnospiraceae	uncultured	uncultured_bacterium	49d5f67b0433a46f24745d88b1a1f74e		1		0.434783	4.77091e-05		0	0
1527	ASV	Firmicutes	Bacillota	Clostridia	Lachnospirales	Lachnospiraceae	uncultured	uncultured_bacterium	cbc2c4939b88f49ad91cd3755928be73		1		0.57971	4.76997e-05		0	0
1528	ASV	Firmicutes	Bacillota	Clostridia	Lachnospirales	Lachnospiraceae	uncultured	uncultured_bacterium	8daa07bf5615f8c0b8251d71fc9570dc		1		0.57971	4.76805e-05		0	0
1529	ASV	Firmicutes	Bacillota	Clostridia	Lachnospirales	Lachnospiraceae	uncultured	uncultured_bacterium	15ffa17f2b20c6465d91d7329a452703		1		0.869565	4.76631e-05		0	0
1530	ASV	Firmicutes	Bacillota	Clostridia	Lachnospirales	Lachnospiraceae	uncultured	uncultured_bacterium	d7eaac4d22d6a16bc4170a644081178c		1		0.434783	4.75136e-05		0	0
1531	ASV	Firmicutes	Bacillota	Clostridia	Lachnospirales	Lachnospiraceae	uncultured	uncultured_bacterium	34109a56028ddf395cb598d40f2cec85		1		0.434783	4.67747e-05		0	0
1532	ASV	Firmicutes	Bacillota	Clostridia	Lachnospirales	Lachnospiraceae	uncultured	uncultured_bacterium	b16e8d3868ac5800db383e17362437c4		1		0.724638	4.6603e-05		0	0
1533	ASV	Firmicutes	Bacillota	Clostridia	Lachnospirales	Lachnospiraceae	uncultured	uncultured_bacterium	8cf5bfffcad8895e34e3d2f0500a60f9		1		0.434783	4.65178e-05		0	0
1534	ASV	Firmicutes	Bacillota	Clostridia	Lachnospirales	Lachnospiraceae	uncultured	uncultured_bacterium	9fee362efeb76a0c71c1faf3fd7f8834		1		0.57971	4.61776e-05		0	0
1535	ASV	Firmicutes	Bacillota	Clostridia	Lachnospirales	Lachnospiraceae	uncultured	uncultured_bacterium	ddce30456d6557899eef41226a9041f1		1		1.01449	4.56403e-05		0	0
1536	ASV	Firmicutes	Bacillota	Clostridia	Lachnospirales	Lachnospiraceae	uncultured	uncultured_bacterium	a113b6e49fc83df8930ac84a408afa29		1		0.57971	4.53117e-05		0	0
1537	ASV	Firmicutes	Bacillota	Clostridia	Lachnospirales	Lachnospiraceae	uncultured	uncultured_bacterium	8fff19ba27e01442acb9a1609b3c7107		1		0.434783	4.51648e-05		0	0
1538	ASV	Firmicutes	Bacillota	Clostridia	Lachnospirales	Lachnospiraceae	uncultured	uncultured_bacterium	1fd5f8a4b596309b1c69e42e86b0f9fc		1		0.724638	4.44252e-05		0	0
1539	ASV	Firmicutes	Bacillota	Clostridia	Lachnospirales	Lachnospiraceae	uncultured	uncultured_bacterium	431c1acc18b92046a37ba2ad2448b6cd		1		0.724638	4.4362e-05		0	0
1540	ASV	Firmicutes	Bacillota	Clostridia	Lachnospirales	Lachnospiraceae	uncultured	uncultured_bacterium	aefd066573c0f6aaae060dab931433f8		1		1.01449	4.3826e-05		0	0
1541	ASV	Firmicutes	Bacillota	Clostridia	Lachnospirales	Lachnospiraceae	uncultured	uncultured_bacterium	004b961ca1ed71f2b816234708ef6ea8		1		1.30435	4.34417e-05		0	0
1542	ASV	Firmicutes	Bacillota	Clostridia	Lachnospirales	Lachnospiraceae	uncultured	uncultured_bacterium	a0000fcdddf8d0cee7e151698343b40d		1		1.01449	4.33874e-05		0	0
1543	ASV	Firmicutes	Bacillota	Clostridia	Lachnospirales	Lachnospiraceae	uncultured	uncultured_bacterium	f71143a2f0446206c8c049f6486f9aa6		1		0.57971	4.30471e-05		0	0
1544	ASV	Firmicutes	Bacillota	Clostridia	Lachnospirales	Lachnospiraceae	uncultured	uncultured_bacterium	934e704865a88795098493471ce03a63		1		0.57971	4.28162e-05		0	0
1545	ASV	Firmicutes	Bacillota	Clostridia	Lachnospirales	Lachnospiraceae	uncultured	uncultured_bacterium	6d719f213c7817987aee813fcce25301		1		0.434783	4.19885e-05		0	0
1546	ASV	Firmicutes	Bacillota	Clostridia	Lachnospirales	Lachnospiraceae	uncultured	uncultured_bacterium	6479d8d3db436670b3524ae2d6c9b490		1		0.57971	4.1729e-05		0	0
1547	ASV	Firmicutes	Bacillota	Clostridia	Lachnospirales	Lachnospiraceae	uncultured	uncultured_bacterium	54f3cef851da10dccea7693d48d9e6c0		1		0.57971	4.14991e-05		0	0
1548	ASV	Firmicutes	Bacillota	Clostridia	Lachnospirales	Lachnospiraceae	uncultured	uncultured_bacterium	5c9f89551cabdceb1d36cbf47803b279		1		0.434783	4.10293e-05		0	0
1549	ASV	Firmicutes	Bacillota	Clostridia	Lachnospirales	Lachnospiraceae	uncultured	uncultured_bacterium	ae9963879f16903085365280216bf274		1		0.724638	4.0851e-05		0	0
1550	ASV	Firmicutes	Bacillota	Clostridia	Lachnospirales	Lachnospiraceae	uncultured	uncultured_bacterium	69acc5f8a91652d0974d16cb81538b1b		1		0.57971	4.06887e-05		0	0
1551	ASV	Firmicutes	Bacillota	Clostridia	Lachnospirales	Lachnospiraceae	uncultured	uncultured_bacterium	9983b3addf3f8ac7c212d5cf37a28f36		1		0.57971	4.06601e-05		0	0
1552	ASV	Firmicutes	Bacillota	Clostridia	Lachnospirales	Lachnospiraceae	uncultured	uncultured_bacterium	51be228475b15f33ad7d6e60f89d2f50		1		0.724638	4.0463e-05		0	0
1553	ASV	Firmicutes	Bacillota	Clostridia	Lachnospirales	Lachnospiraceae	uncultured	uncultured_bacterium	317f0758be3a9d69687a380421a02cc2		1		0.434783	4.00583e-05		0	0
1554	ASV	Firmicutes	Bacillota	Clostridia	Lachnospirales	Lachnospiraceae	uncultured	uncultured_bacterium	4c9dca2c95d7c8b73079d39f79a2a477		1		0.434783	3.9999e-05		0	0
1555	ASV	Firmicutes	Bacillota	Clostridia	Lachnospirales	Lachnospiraceae	uncultured	uncultured_bacterium	5bc5e9f9fb06b10e5433400220b7dca6		1		0.434783	3.99961e-05		0	0
1556	ASV	Firmicutes	Bacillota	Clostridia	Lachnospirales	Lachnospiraceae	uncultured	uncultured_bacterium	08f4f90d909c7780a5a53830bb4ac3b1		1		0.724638	3.95986e-05		0	0
1557	ASV	Firmicutes	Bacillota	Clostridia	Lachnospirales	Lachnospiraceae	uncultured	uncultured_bacterium	9b32515ca2c53a1f9411b46192a6fa34		1		0.434783	3.93723e-05		0	0
1558	ASV	Firmicutes	Bacillota	Clostridia	Lachnospirales	Lachnospiraceae	uncultured	uncultured_bacterium	318cf1c4655da643ebc4994f26693860		1		0.57971	3.92865e-05		0	0
1559	ASV	Firmicutes	Bacillota	Clostridia	Lachnospirales	Lachnospiraceae	uncultured	uncultured_bacterium	7e0e3936aca0a5e6b7218597177015fb		1		0.57971	3.92633e-05		0	0
1560	ASV	Firmicutes	Bacillota	Clostridia	Lachnospirales	Lachnospiraceae	uncultured	uncultured_bacterium	100ec6aa3fffcdbeb82b868301347b51		1		0.869565	3.89519e-05		0	0
1561	ASV	Firmicutes	Bacillota	Clostridia	Lachnospirales	Lachnospiraceae	uncultured	uncultured_bacterium	0fa54a24c5b826f2f13140ce7c73f5d5		1		0.724638	3.88665e-05		0	0
1562	ASV	Firmicutes	Bacillota	Clostridia	Lachnospirales	Lachnospiraceae	uncultured	uncultured_bacterium	fa37c8381bf555b160ab557236c7c9f1		1		0.289855	3.83637e-05		0	0
1563	ASV	Firmicutes	Bacillota	Clostridia	Lachnospirales	Lachnospiraceae	uncultured	uncultured_bacterium	91883cb1d68636941f1533e983fe8c45		1		0.724638	3.82855e-05		0	0
1564	ASV	Firmicutes	Bacillota	Clostridia	Lachnospirales	Lachnospiraceae	uncultured	uncultured_bacterium	c1612adb860c6bed69826b0055a6812d		1		0.434783	3.81956e-05		0	0
1565	ASV	Firmicutes	Bacillota	Clostridia	Lachnospirales	Lachnospiraceae	uncultured	uncultured_bacterium	5cde91273f84b1e9334c25e62a10ed2f		1		0.724638	3.8107e-05		0	0
1566	ASV	Firmicutes	Bacillota	Clostridia	Lachnospirales	Lachnospiraceae	uncultured	uncultured_bacterium	0581ea145e07843e199d068ed2d7a20c		1		0.434783	3.80004e-05		0	0
1567	ASV	Firmicutes	Bacillota	Clostridia	Lachnospirales	Lachnospiraceae	uncultured	uncultured_bacterium	f5c39764161ca32768e70e0e933bf9d0		1		0.57971	3.76857e-05		0	0
1568	ASV	Firmicutes	Bacillota	Clostridia	Lachnospirales	Lachnospiraceae	uncultured	uncultured_bacterium	ca76744424027e7cedff4c78ddd08bd7		1		0.434783	3.73934e-05		0	0
1569	ASV	Firmicutes	Bacillota	Clostridia	Lachnospirales	Lachnospiraceae	uncultured	uncultured_bacterium	281e7072ab2f676e789564d3c7cb472e		1		0.289855	3.68145e-05		0	0
1570	ASV	Firmicutes	Bacillota	Clostridia	Lachnospirales	Lachnospiraceae	uncultured	uncultured_bacterium	b6c4a13cf1ce0525a7cefe5ecacab4ef		1		0.434783	3.6789e-05		0	0
1571	ASV	Firmicutes	Bacillota	Clostridia	Lachnospirales	Lachnospiraceae	uncultured	uncultured_bacterium	e1da1dc481de4153291652889a0285ee		1		0.724638	3.59301e-05		0	0
1572	ASV	Firmicutes	Bacillota	Clostridia	Lachnospirales	Lachnospiraceae	uncultured	uncultured_bacterium	572f4e930d0026d04e7f61ae65c09b52		1		0.57971	3.58715e-05		0	0
1573	ASV	Firmicutes	Bacillota	Clostridia	Lachnospirales	Lachnospiraceae	uncultured	uncultured_bacterium	5b78f4fa8bdd78eb50cec17862210782		1		0.289855	3.53393e-05		0	0
1574	ASV	Firmicutes	Bacillota	Clostridia	Lachnospirales	Lachnospiraceae	uncultured	uncultured_bacterium	f9864e82d8726ed4e76a7aa994dc323e		1		0.57971	3.50752e-05		0	0
1575	ASV	Firmicutes	Bacillota	Clostridia	Lachnospirales	Lachnospiraceae	uncultured	uncultured_bacterium	f9811d471a62d7e6c1148376984d46e7		1		0.434783	3.4913e-05		0	0
1576	ASV	Firmicutes	Bacillota	Clostridia	Lachnospirales	Lachnospiraceae	uncultured	uncultured_bacterium	a5bc3a77a435b4289b3f556ef4d97c9e		1		0.57971	3.45947e-05		0	0
1577	ASV	Firmicutes	Bacillota	Clostridia	Lachnospirales	Lachnospiraceae	uncultured	uncultured_bacterium	c6d8259302e9c1d5e9103e909c39e7fd		1		0.434783	3.45608e-05		0	0
1578	ASV	Firmicutes	Bacillota	Clostridia	Lachnospirales	Lachnospiraceae	uncultured	uncultured_bacterium	8943ea81b0e824fbcd6acfd1a9a19c8c		1		0.57971	3.41723e-05		0	0
1579	ASV	Firmicutes	Bacillota	Clostridia	Lachnospirales	Lachnospiraceae	uncultured	uncultured_bacterium	501a376eef3f97be2e75d0f15c8db4ff		1		0.57971	3.40156e-05		0	0
1580	ASV	Firmicutes	Bacillota	Clostridia	Lachnospirales	Lachnospiraceae	uncultured	uncultured_bacterium	76f531fe82700617543ad873444bc525		1		0.434783	3.3996e-05		0	0
1581	ASV	Firmicutes	Bacillota	Clostridia	Lachnospirales	Lachnospiraceae	uncultured	uncultured_bacterium	dc3907c248cf4d831e41782b8c03103f		1		0.289855	3.38529e-05		0	0
1582	ASV	Firmicutes	Bacillota	Clostridia	Lachnospirales	Lachnospiraceae	uncultured	uncultured_bacterium	6d4c82aee613c020f0d52f58b7d43844		1		0.289855	3.34066e-05		0	0
1583	ASV	Firmicutes	Bacillota	Clostridia	Lachnospirales	Lachnospiraceae	uncultured	uncultured_bacterium	b1a53ee20a0765fe5b04c08b228dcb1f		1		0.434783	3.33934e-05		0	0
1584	ASV	Firmicutes	Bacillota	Clostridia	Lachnospirales	Lachnospiraceae	uncultured	uncultured_bacterium	f7898fdf354b1933c10f0209762d67eb		1		0.57971	3.33852e-05		0	0
1585	ASV	Firmicutes	Bacillota	Clostridia	Lachnospirales	Lachnospiraceae	uncultured	uncultured_bacterium	c8ebf95577058a2d20741f57da48728c		1		0.289855	3.32548e-05		0	0
1586	ASV	Firmicutes	Bacillota	Clostridia	Lachnospirales	Lachnospiraceae	uncultured	uncultured_bacterium	5e21229d0d62e77450487bbf5356e6e3		1		0.289855	3.28728e-05		0	0
1587	ASV	Firmicutes	Bacillota	Clostridia	Lachnospirales	Lachnospiraceae	uncultured	uncultured_bacterium	954fa8536357710b8f4c63914a784032		1		0.434783	3.28182e-05		0	0
1588	ASV	Firmicutes	Bacillota	Clostridia	Lachnospirales	Lachnospiraceae	uncultured	uncultured_bacterium	f8d27148bb122b21eb64108cc3094bf3		1		0.57971	3.19482e-05		0	0
1589	ASV	Firmicutes	Bacillota	Clostridia	Lachnospirales	Lachnospiraceae	uncultured	uncultured_bacterium	fcbd18ed81a3bcf8bcb908f367db0278		1		0.434783	3.18394e-05		0	0
1590	ASV	Firmicutes	Bacillota	Clostridia	Lachnospirales	Lachnospiraceae	uncultured	uncultured_bacterium	96074fe6e23a90d22ee9d32316ddc64e		1		0.434783	3.16263e-05		0	0
1591	ASV	Firmicutes	Bacillota	Clostridia	Lachnospirales	Lachnospiraceae	uncultured	uncultured_bacterium	979acc5347b7b082b57d88530f405925		1		0.434783	3.14363e-05		0	0
1592	ASV	Firmicutes	Bacillota	Clostridia	Lachnospirales	Lachnospiraceae	uncultured	uncultured_bacterium	e8939c9154bde9b24368e1756b54d554		1		0.434783	3.13555e-05		0	0
1593	ASV	Firmicutes	Bacillota	Clostridia	Lachnospirales	Lachnospiraceae	uncultured	uncultured_bacterium	133e1df1c27501f9892d04b56ec4d0e1		1		0.724638	3.13469e-05		0	0
1594	ASV	Firmicutes	Bacillota	Clostridia	Lachnospirales	Lachnospiraceae	uncultured	uncultured_bacterium	837904149f9395be008e45349379b6a9		1		0.434783	3.12737e-05		0	0
1595	ASV	Firmicutes	Bacillota	Clostridia	Lachnospirales	Lachnospiraceae	uncultured	uncultured_bacterium	4943984a23d6ed1bd07c71528f66b01d		1		0.289855	3.1175e-05		0	0
1596	ASV	Firmicutes	Bacillota	Clostridia	Lachnospirales	Lachnospiraceae	uncultured	uncultured_bacterium	0f89df55d0417845cb79751dec0051ed		1		0.289855	3.1156e-05		0	0
1597	ASV	Firmicutes	Bacillota	Clostridia	Lachnospirales	Lachnospiraceae	uncultured	uncultured_bacterium	bcfd6f55edff35aeb8c4eb31f764f432		1		0.289855	3.0949e-05		0	0
1598	ASV	Firmicutes	Bacillota	Clostridia	Lachnospirales	Lachnospiraceae	uncultured	uncultured_bacterium	e0067aba841842f58675d1ed269909a3		1		0.434783	3.04457e-05		0	0
1599	ASV	Firmicutes	Bacillota	Clostridia	Lachnospirales	Lachnospiraceae	uncultured	uncultured_bacterium	42c9a773426843916664768491c0c0d8		1		0.57971	2.9388e-05		0	0
1600	ASV	Firmicutes	Bacillota	Clostridia	Lachnospirales	Lachnospiraceae	uncultured	uncultured_bacterium	b98871364c1952bc3b9a5f0da675e47f		1		0.434783	2.91411e-05		0	0
1601	ASV	Firmicutes	Bacillota	Clostridia	Lachnospirales	Lachnospiraceae	uncultured	uncultured_bacterium	7d50fdefa2831e1fb20f3e8c74f345a5		1		0.289855	2.90294e-05		0	0
1602	ASV	Firmicutes	Bacillota	Clostridia	Lachnospirales	Lachnospiraceae	uncultured	uncultured_bacterium	6d9b7812b898ae0ff64d7d40f97d5f6d		1		0.57971	2.85388e-05		0	0
1603	ASV	Firmicutes	Bacillota	Clostridia	Lachnospirales	Lachnospiraceae	uncultured	uncultured_bacterium	6c2c1344e3fcf85b60d10441d24715b8		1		0.434783	2.79094e-05		0	0
1604	ASV	Firmicutes	Bacillota	Clostridia	Lachnospirales	Lachnospiraceae	uncultured	uncultured_bacterium	576915667c50d2351ff5ffa0e5cb582a		1		0.434783	2.76967e-05		0	0
1605	ASV	Firmicutes	Bacillota	Clostridia	Lachnospirales	Lachnospiraceae	uncultured	uncultured_bacterium	31392901eff85bfabc7c1920260795d6		1		0.57971	2.76277e-05		0	0
1606	ASV	Firmicutes	Bacillota	Clostridia	Lachnospirales	Lachnospiraceae	uncultured	uncultured_bacterium	3fdb4cb895f7aab07428f33445ca1553		1		0.289855	2.74328e-05		0	0
1607	ASV	Firmicutes	Bacillota	Clostridia	Lachnospirales	Lachnospiraceae	uncultured	uncultured_bacterium	c1d61c6b6d9660143d3eba82ce6e4f5a		1		0.289855	2.69364e-05		0	0
1608	ASV	Firmicutes	Bacillota	Clostridia	Lachnospirales	Lachnospiraceae	uncultured	uncultured_bacterium	6b5244ae8e3ae245f2de5db1bc7c22a8		1		0.724638	2.68866e-05		0	0
1609	ASV	Firmicutes	Bacillota	Clostridia	Lachnospirales	Lachnospiraceae	uncultured	uncultured_bacterium	2ab3a028e03852dedf414ad9d372fda2		1		0.434783	2.66919e-05		0	0
1610	ASV	Firmicutes	Bacillota	Clostridia	Lachnospirales	Lachnospiraceae	uncultured	uncultured_bacterium	f217772fb06d3edb203912fed68daf94		1		0.289855	2.66042e-05		0	0
1611	ASV	Firmicutes	Bacillota	Clostridia	Lachnospirales	Lachnospiraceae	uncultured	uncultured_bacterium	5f21f4165534c34dcc423aa423809f53		1		0.434783	2.63767e-05		0	0
1612	ASV	Firmicutes	Bacillota	Clostridia	Lachnospirales	Lachnospiraceae	uncultured	uncultured_bacterium	9e84c15cccbca59ed6d8d72b16d1f38b		1		0.434783	2.55549e-05		0	0
1613	ASV	Firmicutes	Bacillota	Clostridia	Lachnospirales	Lachnospiraceae	uncultured	uncultured_bacterium	70f3dca7b1eca9127524d8aa4d994814		1		0.724638	2.50581e-05		0	0
1614	ASV	Firmicutes	Bacillota	Clostridia	Lachnospirales	Lachnospiraceae	uncultured	uncultured_bacterium	2dabc3cecf90957c46ae08a300f74122		1		0.434783	2.45115e-05		0	0
1615	ASV	Firmicutes	Bacillota	Clostridia	Lachnospirales	Lachnospiraceae	uncultured	uncultured_bacterium	1114e2eee5a7297568b1eb83f6a5ca30		1		0.289855	2.37733e-05		0	0
1616	ASV	Firmicutes	Bacillota	Clostridia	Lachnospirales	Lachnospiraceae	uncultured	uncultured_bacterium	4f019d9f514e9a7bc5b5148f5ed2d0a9		1		0.289855	2.37334e-05		0	0
1617	ASV	Firmicutes	Bacillota	Clostridia	Lachnospirales	Lachnospiraceae	uncultured	uncultured_bacterium	9b1ac474d111da10efabfa9f31541ceb		1		0.434783	2.33918e-05		0	0
1618	ASV	Firmicutes	Bacillota	Clostridia	Lachnospirales	Lachnospiraceae	uncultured	uncultured_bacterium	06651a61432aa7e45f7b31fa2d1b0d50		1		0.289855	2.33684e-05		0	0
1619	ASV	Firmicutes	Bacillota	Clostridia	Lachnospirales	Lachnospiraceae	uncultured	uncultured_bacterium	952cb163b66c135f9ba204706580717a		1		0.434783	2.32593e-05		0	0
1620	ASV	Firmicutes	Bacillota	Clostridia	Lachnospirales	Lachnospiraceae	uncultured	uncultured_bacterium	610088eea6c7999c3b122996f1b1e8df		1		0.289855	2.3058e-05		0	0
1621	ASV	Firmicutes	Bacillota	Clostridia	Lachnospirales	Lachnospiraceae	uncultured	uncultured_bacterium	ef824213febf434d9c2c5f52940c2a6e		1		0.289855	2.2841e-05		0	0
1622	ASV	Firmicutes	Bacillota	Clostridia	Lachnospirales	Lachnospiraceae	uncultured	uncultured_bacterium	bc5068053ef0d769310be051b623fff1		1		0.289855	2.27703e-05		0	0
1623	ASV	Firmicutes	Bacillota	Clostridia	Lachnospirales	Lachnospiraceae	uncultured	uncultured_bacterium	f324af2cc6d7d0480eb6a70c0036fd25		1		0.289855	2.25141e-05		3.63636	0.00165494
1624	ASV	Firmicutes	Bacillota	Clostridia	Lachnospirales	Lachnospiraceae	uncultured	uncultured_bacterium	f38dd443ae0ce5dc562765533d46a7bd		1		0.289855	2.23822e-05		0	0
1625	ASV	Firmicutes	Bacillota	Clostridia	Lachnospirales	Lachnospiraceae	uncultured	uncultured_bacterium	f3370fe2687f9d0a54a86354543993f3		1		0.434783	2.21063e-05		0	0
1626	ASV	Firmicutes	Bacillota	Clostridia	Lachnospirales	Lachnospiraceae	uncultured	uncultured_bacterium	a16cb007ec3e8e5ca376876cab5ea9ee		1		0.434783	2.10717e-05		0	0
1627	ASV	Firmicutes	Bacillota	Clostridia	Lachnospirales	Lachnospiraceae	uncultured	uncultured_bacterium	4225d8f6207d0a319172fd7dc9969693		1		0.434783	2.09809e-05		0	0
1628	ASV	Firmicutes	Bacillota	Clostridia	Lachnospirales	Lachnospiraceae	uncultured	uncultured_bacterium	0a8c5f3e6817b11d31f1b58c30b8c039		1		0.289855	2.09227e-05		0	0
1629	ASV	Firmicutes	Bacillota	Clostridia	Lachnospirales	Lachnospiraceae	uncultured	uncultured_bacterium	8ff617dd95ead953308a10517fedbca0		1		0.289855	2.09086e-05		0	0
1630	ASV	Firmicutes	Bacillota	Clostridia	Lachnospirales	Lachnospiraceae	uncultured	uncultured_bacterium	7e38947592d27582e432b01a2a87fce1		1		0.289855	2.07727e-05		0	0
1631	ASV	Firmicutes	Bacillota	Clostridia	Lachnospirales	Lachnospiraceae	uncultured	uncultured_bacterium	36c463b954eff7daabf051403e1bbb96		1		0.289855	2.00206e-05		0	0
1632	ASV	Firmicutes	Bacillota	Clostridia	Lachnospirales	Lachnospiraceae	uncultured	uncultured_bacterium	c0c868643b414ed79697325d40c822b7		1		0.289855	1.98845e-05		0	0
1633	ASV	Firmicutes	Bacillota	Clostridia	Lachnospirales	Lachnospiraceae	uncultured	uncultured_bacterium	c59471f6daa7a67962b752e1affe1205		1		0.434783	1.97632e-05		0	0
1634	ASV	Firmicutes	Bacillota	Clostridia	Lachnospirales	Lachnospiraceae	uncultured	uncultured_bacterium	866ea5fe3f78b8cf23af05943409f883		1		0.289855	1.94236e-05		0	0
1635	ASV	Firmicutes	Bacillota	Clostridia	Lachnospirales	Lachnospiraceae	uncultured	uncultured_bacterium	5b3ee11f4ce3ab749e2dcdf6e562edff		1		0.434783	1.85709e-05		0	0
1636	ASV	Firmicutes	Bacillota	Clostridia	Lachnospirales	Lachnospiraceae	uncultured	uncultured_bacterium	3e8a73c7f92cf11925d8fc5ece731c62		1		0.434783	1.83606e-05		0	0
1637	ASV	Firmicutes	Bacillota	Clostridia	Lachnospirales	Lachnospiraceae	uncultured	uncultured_bacterium	8810e8b107616bd076ecd314173de49e		1		0.289855	1.82509e-05		0	0
1638	ASV	Firmicutes	Bacillota	Clostridia	Lachnospirales	Lachnospiraceae	uncultured	uncultured_bacterium	119fe85daddfc2fea06676e1f905fdc0		1		0.289855	1.82476e-05		0	0
1639	ASV	Firmicutes	Bacillota	Clostridia	Lachnospirales	Lachnospiraceae	uncultured	uncultured_bacterium	80c424c7a88b42b67812611a20707d5a		1		0.289855	1.80285e-05		0	0
1640	ASV	Firmicutes	Bacillota	Clostridia	Lachnospirales	Lachnospiraceae	uncultured	uncultured_bacterium	492827fb7b2479f76d81fc88e42b79ea		1		0.434783	1.75744e-05		0	0
1641	ASV	Firmicutes	Bacillota	Clostridia	Lachnospirales	Lachnospiraceae	uncultured	uncultured_bacterium	53ab999444120c0661292356ec012604		1		0.289855	1.74839e-05		0	0
1642	ASV	Firmicutes	Bacillota	Clostridia	Lachnospirales	Lachnospiraceae	uncultured	uncultured_bacterium	f5aaad1ac2d1efa38ff6f275b9aae53c		1		0.289855	1.65411e-05		0	0
1643	ASV	Firmicutes	Bacillota	Clostridia	Lachnospirales	Lachnospiraceae	uncultured	uncultured_bacterium	800b18ad6b006926983adbdf0ca3363f		1		0.289855	1.64615e-05		0	0
1644	ASV	Firmicutes	Bacillota	Clostridia	Lachnospirales	Lachnospiraceae	uncultured	uncultured_bacterium	cafdda6dc1771fc74e38c4bb21ecf7b3		1		0.434783	1.59852e-05		0	0
1645	ASV	Firmicutes	Bacillota	Clostridia	Lachnospirales	Lachnospiraceae	uncultured	uncultured_bacterium	a6e203bf9720fbe01b5bb136787315ca		1		0.434783	1.57065e-05		0	0
1646	ASV	Firmicutes	Bacillota	Clostridia	Lachnospirales	Lachnospiraceae	uncultured	uncultured_bacterium	646f3386bbbe8ecdf186a9e1eec48950		1		0.289855	1.48075e-05		0	0
1647	ASV	Firmicutes	Bacillota	Clostridia	Lachnospirales	Lachnospiraceae	uncultured	uncultured_bacterium	a485794237e26b0b20c36d748b0edde5		1		0.289855	1.47922e-05		0	0
1648	ASV	Firmicutes	Bacillota	Clostridia	Lachnospirales	Lachnospiraceae	uncultured	uncultured_bacterium	6176590761b1cbea6f2e800438b15468		1		0.434783	1.43066e-05		0	0
1649	ASV	Firmicutes	Bacillota	Clostridia	Lachnospirales	Lachnospiraceae	uncultured	uncultured_bacterium	46e8d146fd194b0c1f08489b3644656c		1		0.434783	1.42208e-05		0	0
1650	ASV	Firmicutes	Bacillota	Clostridia	Lachnospirales	Lachnospiraceae	uncultured	uncultured_bacterium	fe6512273efb89a0f3bad15f1abef59d		1		0.289855	1.38899e-05		0	0
1651	ASV	Firmicutes	Bacillota	Clostridia	Lachnospirales	Lachnospiraceae	uncultured	uncultured_bacterium	bb465799edbba5f7f6e4c4514c7cc4d9		1		0.289855	1.27937e-05		0	0
1652	ASV	Firmicutes	Bacillota	Clostridia	Lachnospirales	Lachnospiraceae	uncultured	uncultured_bacterium	42fb69f47438f19a2ac421d693ffddaa		1		0.289855	1.05131e-05		0	0
1653	ASV	Firmicutes	Bacillota	Clostridia	Lachnospirales	Lachnospiraceae	uncultured	uncultured_bacterium	f5a3fe4fde5f69ed2c089a602d5a0671		1		0.289855	8.35442e-06		0	0
1654	ASV	Firmicutes	Bacillota	Clostridia	Lachnospirales	Lachnospiraceae	uncultured	uncultured_bacterium	1a788d2194f94348541f8aab5bb209f5		1		0	0		7.27273	0.00365088
1655	ASV	Firmicutes	Bacillota	Clostridia	Lachnospirales	Lachnospiraceae	uncultured	uncultured_bacterium	f32de79401ed071a92e39b43fc805576		1		0	0		12.7273	0.0598552
1656	ASV	Firmicutes	Bacillota	Clostridia	Lachnospirales	Lachnospiraceae	uncultured	uncultured_organism	412b36719f1d3a0807e265300812c3bd		1		1.44928	9.58023e-05		0	0
1657	ASV	Firmicutes	Bacillota	Clostridia	Lachnospirales	Lachnospiraceae	__	__	89f175210188eba6e93b96bc94b33e62		1		73.0435	0.314575		3.63636	0.00429831
1658	ASV	Firmicutes	Bacillota	Clostridia	Lachnospirales	Lachnospiraceae	__	__	e41589b35264ebebdc019fea06c05e15		1		73.1884	0.288713		0	0
1659	ASV	Firmicutes	Bacillota	Clostridia	Lachnospirales	Lachnospiraceae	__	__	e81419deb17a8bc32bcd23f6ef97e4b2		1		66.6667	0.174379		1.81818	0.0199576
1660	ASV	Firmicutes	Bacillota	Clostridia	Lachnospirales	Lachnospiraceae	__	__	c3310e7274896b01a9a705b8a1696cf8		1		39.5652	0.167193		0	0
1661	ASV	Firmicutes	Bacillota	Clostridia	Lachnospirales	Lachnospiraceae	__	__	8751a1de3d5aa0696ee9f088c00196fd		1		62.029	0.130018		1.81818	0.0015782
1662	ASV	Firmicutes	Bacillota	Clostridia	Lachnospirales	Lachnospiraceae	__	__	e1a785f24448f7d41668607a98efffee		1		80	0.0881973		1.81818	0.0035387
1663	ASV	Firmicutes	Bacillota	Clostridia	Lachnospirales	Lachnospiraceae	__	__	4bd8c845964a9db68ef9426c92e3e88d		1		32.029	0.0719378		0	0
1664	ASV	Firmicutes	Bacillota	Clostridia	Lachnospirales	Lachnospiraceae	__	__	d0b164ee46daeeb6e81af8d474b024b6		1		11.8841	0.0598639		0	0
1665	ASV	Firmicutes	Bacillota	Clostridia	Lachnospirales	Lachnospiraceae	__	__	c7925d969f4350b904ae8d50784b4a7f		1		33.3333	0.0526478		0	0
1666	ASV	Firmicutes	Bacillota	Clostridia	Lachnospirales	Lachnospiraceae	__	__	d6ca80907b221c18d64013a70c7d22c6		1		16.6667	0.0519675		1.81818	0.0386541
1667	ASV	Firmicutes	Bacillota	Clostridia	Lachnospirales	Lachnospiraceae	__	__	f77e6d866180eb9d102e84354b125e9a		1		34.7826	0.0479289		0	0
1668	ASV	Firmicutes	Bacillota	Clostridia	Lachnospirales	Lachnospiraceae	__	__	b2c30cb174d19c9c3372994f97558bda		1		1.88406	0.0456477		0	0
1669	ASV	Firmicutes	Bacillota	Clostridia	Lachnospirales	Lachnospiraceae	__	__	76e26ab334f085bb71274e3a3532390d		1		22.029	0.0377206		0	0
1670	ASV	Firmicutes	Bacillota	Clostridia	Lachnospirales	Lachnospiraceae	__	__	01ca3a2f69524099ee761fdb180b5d4b		1		50.1449	0.0373869		0	0
1671	ASV	Firmicutes	Bacillota	Clostridia	Lachnospirales	Lachnospiraceae	__	__	074719867016231c9f216b17fcd26516		1		11.7391	0.036116		0	0
1672	ASV	Firmicutes	Bacillota	Clostridia	Lachnospirales	Lachnospiraceae	__	__	9bd93ed499fe6469bc88310491f2f86a		1		10.2899	0.0346559		0	0
1673	ASV	Firmicutes	Bacillota	Clostridia	Lachnospirales	Lachnospiraceae	__	__	02db4fab12838ddcb418a9acea89ee30		1		55.6522	0.0326992		1.81818	0.00499729
1674	ASV	Firmicutes	Bacillota	Clostridia	Lachnospirales	Lachnospiraceae	__	__	e93f38f17cba4c7b8d28666c75468b8b		1		45.7971	0.0293637		1.81818	0.00154532
1675	ASV	Firmicutes	Bacillota	Clostridia	Lachnospirales	Lachnospiraceae	__	__	3a387014535ac02e7f6b382133821ad3		1		28.5507	0.029042		0	0
1676	ASV	Firmicutes	Bacillota	Clostridia	Lachnospirales	Lachnospiraceae	__	__	e78a044d75ebe52bcba9fec1d88ed008		1		19.5652	0.0286372		0	0
1677	ASV	Firmicutes	Bacillota	Clostridia	Lachnospirales	Lachnospiraceae	__	__	2c173bb7d8843083adec4017fe73dda7		1		9.85507	0.0285068		0	0
1678	ASV	Firmicutes	Bacillota	Clostridia	Lachnospirales	Lachnospiraceae	__	__	bcd6f698ae0a9e12d2ac5521a43ae14b		1		34.058	0.0281133		0	0
1679	ASV	Firmicutes	Bacillota	Clostridia	Lachnospirales	Lachnospiraceae	__	__	32427480615850a13a65b276f87ce4da		1		33.0435	0.0262667		0	0
1680	ASV	Firmicutes	Bacillota	Clostridia	Lachnospirales	Lachnospiraceae	__	__	04d04bdb074b3bbd4ecbb31bead1bc2e		1		77.971	0.0240559		1.81818	0.0600044
1681	ASV	Firmicutes	Bacillota	Clostridia	Lachnospirales	Lachnospiraceae	__	__	e3077d966a96222acd883d08a470c30f		1		14.2029	0.0212557		12.7273	0.0193087
1682	ASV	Firmicutes	Bacillota	Clostridia	Lachnospirales	Lachnospiraceae	__	__	56621303cd3ddf6808254f76145a7ad3		1		14.058	0.0207308		0	0
1683	ASV	Firmicutes	Bacillota	Clostridia	Lachnospirales	Lachnospiraceae	__	__	2b2c5b70b72fb07361eb1dd1dec233b2		1		14.7826	0.0182701		0	0
1684	ASV	Firmicutes	Bacillota	Clostridia	Lachnospirales	Lachnospiraceae	__	__	342ae317e71ef6bf16be8c70acc95d47		1		11.5942	0.0182641		0	0
1685	ASV	Firmicutes	Bacillota	Clostridia	Lachnospirales	Lachnospiraceae	__	__	2bc7fe102a17383bc350e48ac4892148		1		31.4493	0.017623		0	0
1686	ASV	Firmicutes	Bacillota	Clostridia	Lachnospirales	Lachnospiraceae	__	__	14f1260326eaab41948c6c87a249259d		1		9.13043	0.017429		0	0
1687	ASV	Firmicutes	Bacillota	Clostridia	Lachnospirales	Lachnospiraceae	__	__	e84ab6e2cf4b96d65b50a7e27c055c8b		1		10.2899	0.0165949		0	0
1688	ASV	Firmicutes	Bacillota	Clostridia	Lachnospirales	Lachnospiraceae	__	__	8fcbc571045330537a7c48a4d09e4d3f		1		17.5362	0.0152382		0	0
1689	ASV	Firmicutes	Bacillota	Clostridia	Lachnospirales	Lachnospiraceae	__	__	bce96ba0f470f1e56b5b4b4b3aa2a536		1		46.087	0.0145268		0	0
1690	ASV	Firmicutes	Bacillota	Clostridia	Lachnospirales	Lachnospiraceae	__	__	c95df693b5f6647eb2a0fd05101cfb08		1		21.5942	0.0140466		0	0
1691	ASV	Firmicutes	Bacillota	Clostridia	Lachnospirales	Lachnospiraceae	__	__	6ab850130a9503fa3cc7df5df59710cf		1		20	0.0135986		0	0
1692	ASV	Firmicutes	Bacillota	Clostridia	Lachnospirales	Lachnospiraceae	__	__	6dbe984975955657783ad93c70cbc6a8		1		52.029	0.0135159		0	0
1693	ASV	Firmicutes	Bacillota	Clostridia	Lachnospirales	Lachnospiraceae	__	__	1be7d5f2a0c46938fd2acfdcbfd18244		1		49.2754	0.0127047		1.81818	0.000131516
1694	ASV	Firmicutes	Bacillota	Clostridia	Lachnospirales	Lachnospiraceae	__	__	513c925d0354cbe10adf203c97366518		1		20.8696	0.012489		0	0
1695	ASV	Firmicutes	Bacillota	Clostridia	Lachnospirales	Lachnospiraceae	__	__	7a4af3e904de36ba823303151c5970d6		1		49.1304	0.0123516		0	0
1696	ASV	Firmicutes	Bacillota	Clostridia	Lachnospirales	Lachnospiraceae	__	__	38792bd96824632e0dc5bf772b90f376		1		8.26087	0.0119619		0	0
1697	ASV	Firmicutes	Bacillota	Clostridia	Lachnospirales	Lachnospiraceae	__	__	15e70ef89151527c510b6133a29d6efb		1		28.6957	0.0103846		0	0
1698	ASV	Firmicutes	Bacillota	Clostridia	Lachnospirales	Lachnospiraceae	__	__	41eb6e39d64018750565a40722facea7		1		33.1884	0.00940497		7.27273	0.0759757
1699	ASV	Firmicutes	Bacillota	Clostridia	Lachnospirales	Lachnospiraceae	__	__	11501aca998b8414ced68402be85aee4		1		21.5942	0.00930348		0	0
1700	ASV	Firmicutes	Bacillota	Clostridia	Lachnospirales	Lachnospiraceae	__	__	d723befc4a26a88f00fd0b59d3023868		1		15.6522	0.00873907		0	0
1701	ASV	Firmicutes	Bacillota	Clostridia	Lachnospirales	Lachnospiraceae	__	__	abaa6cb7aaf7b803cff6104120dfb922		1		19.5652	0.0080434		0	0
1702	ASV	Firmicutes	Bacillota	Clostridia	Lachnospirales	Lachnospiraceae	__	__	9f62f84278595ad45dab2e083faa4983		1		13.6232	0.00779734		0	0
1703	ASV	Firmicutes	Bacillota	Clostridia	Lachnospirales	Lachnospiraceae	__	__	d1f689ed437e8f4d7912003a60c2e174		1		36.2319	0.00729459		1.81818	0.000427429
1704	ASV	Firmicutes	Bacillota	Clostridia	Lachnospirales	Lachnospiraceae	__	__	32c1e46e06b14c791afbbe93e09c7573		1		42.4638	0.00697197		0	0
1705	ASV	Firmicutes	Bacillota	Clostridia	Lachnospirales	Lachnospiraceae	__	__	bd625f1327a244dd00c2391df06e6a97		1		32.7536	0.00673889		0	0
1706	ASV	Firmicutes	Bacillota	Clostridia	Lachnospirales	Lachnospiraceae	__	__	a72d0bbf8502f2c888e8b38856a3806d		1		13.4783	0.00623004		0	0
1707	ASV	Firmicutes	Bacillota	Clostridia	Lachnospirales	Lachnospiraceae	__	__	ad61565b2d1aeb346b717c43c7704b02		1		10.5797	0.00562665		0	0
1708	ASV	Firmicutes	Bacillota	Clostridia	Lachnospirales	Lachnospiraceae	__	__	eff2f1dbe6f377f0454983abe342aa09		1		14.4928	0.00561246		0	0
1709	ASV	Firmicutes	Bacillota	Clostridia	Lachnospirales	Lachnospiraceae	__	__	b6b75662d4a1cfbb4714ca054af893e7		1		8.98551	0.00530725		0	0
1710	ASV	Firmicutes	Bacillota	Clostridia	Lachnospirales	Lachnospiraceae	__	__	1b284212169bd327532b4f546e713cc0		1		21.5942	0.00524894		0	0
1711	ASV	Firmicutes	Bacillota	Clostridia	Lachnospirales	Lachnospiraceae	__	__	5fd0cc1f7336ede65b8dec9bef126f50		1		6.81159	0.00517565		0	0
1712	ASV	Firmicutes	Bacillota	Clostridia	Lachnospirales	Lachnospiraceae	__	__	2aa34371fc089c684ca20640db5f1e58		1		3.91304	0.00463149		0	0
1713	ASV	Firmicutes	Bacillota	Clostridia	Lachnospirales	Lachnospiraceae	__	__	cd731b1a06e9653f21b355c5dbb7a266		1		5.65217	0.00461054		0	0
1714	ASV	Firmicutes	Bacillota	Clostridia	Lachnospirales	Lachnospiraceae	__	__	e5ed264c1abdad0d853f371f796cd789		1		13.1884	0.00424359		0	0
1715	ASV	Firmicutes	Bacillota	Clostridia	Lachnospirales	Lachnospiraceae	__	__	77df0d9c64bee8e7b95c75065ca02ee6		1		12.6087	0.00413029		0	0
1716	ASV	Firmicutes	Bacillota	Clostridia	Lachnospirales	Lachnospiraceae	__	__	ff2aa32a370b77a6542f4699b415ecc6		1		9.56522	0.00405078		0	0
1717	ASV	Firmicutes	Bacillota	Clostridia	Lachnospirales	Lachnospiraceae	__	__	f649b14f0c650ac8a32f9cd482a2b514		1		8.11594	0.00329818		0	0
1718	ASV	Firmicutes	Bacillota	Clostridia	Lachnospirales	Lachnospiraceae	__	__	976ad2e32393d6c9eacef31f7e97970d		1		6.95652	0.00319944		0	0
1719	ASV	Firmicutes	Bacillota	Clostridia	Lachnospirales	Lachnospiraceae	__	__	68721943a780fe062e8fc786db1c3691		1		15.3623	0.00300479		0	0
1720	ASV	Firmicutes	Bacillota	Clostridia	Lachnospirales	Lachnospiraceae	__	__	ff961d534731efe74b50866b30f4baac		1		22.029	0.00292913		0	0
1721	ASV	Firmicutes	Bacillota	Clostridia	Lachnospirales	Lachnospiraceae	__	__	20d4d54308ed43cee50289bcd48d991f		1		17.5362	0.00289216		0	0
1722	ASV	Firmicutes	Bacillota	Clostridia	Lachnospirales	Lachnospiraceae	__	__	0d693d5292bcc17f45551e8944b47032		1		13.4783	0.00288824		0	0
1723	ASV	Firmicutes	Bacillota	Clostridia	Lachnospirales	Lachnospiraceae	__	__	e59288bbac7bf43b916e3d4fc545a6c8		1		15.5072	0.00279922		0	0
1724	ASV	Firmicutes	Bacillota	Clostridia	Lachnospirales	Lachnospiraceae	__	__	816e314c0d9b6da37e14aa1e84f26dc2		1		22.8986	0.00278127		0	0
1725	ASV	Firmicutes	Bacillota	Clostridia	Lachnospirales	Lachnospiraceae	__	__	7f5e4cb96ac5ab279b12f51522813a82		1		3.76812	0.00277176		0	0
1726	ASV	Firmicutes	Bacillota	Clostridia	Lachnospirales	Lachnospiraceae	__	__	51ff2a1d59f005225e44c6b5dd7d9f48		1		9.56522	0.00247188		0	0
1727	ASV	Firmicutes	Bacillota	Clostridia	Lachnospirales	Lachnospiraceae	__	__	1abff81bd05ea6b5bf23725749cdd0c2		1		14.4928	0.00229691		0	0
1728	ASV	Firmicutes	Bacillota	Clostridia	Lachnospirales	Lachnospiraceae	__	__	ab7576ac8587f821b4ef1914a161e6f3		1		8.4058	0.00227411		0	0
1729	ASV	Firmicutes	Bacillota	Clostridia	Lachnospirales	Lachnospiraceae	__	__	65fe2e19b36321907610ca704cca5ec8		1		19.4203	0.00211644		9.09091	0.0283842
1730	ASV	Firmicutes	Bacillota	Clostridia	Lachnospirales	Lachnospiraceae	__	__	919c5f3781250e6d8627648b9fb34aa9		1		12.4638	0.00210768		0	0
1731	ASV	Firmicutes	Bacillota	Clostridia	Lachnospirales	Lachnospiraceae	__	__	8fee7587de7cdf9a4dbc3101844bd721		1		8.11594	0.0020983		1.81818	0.000492538
1732	ASV	Firmicutes	Bacillota	Clostridia	Lachnospirales	Lachnospiraceae	__	__	ffcb7b1729c780f1313c275ef5bdef04		1		6.95652	0.00200207		0	0
1733	ASV	Firmicutes	Bacillota	Clostridia	Lachnospirales	Lachnospiraceae	__	__	5e4c26f354903faa102ece48e004991d		1		3.62319	0.00194111		0	0
1734	ASV	Firmicutes	Bacillota	Clostridia	Lachnospirales	Lachnospiraceae	__	__	5afd8da57183848944639b4d269e9593		1		6.37681	0.00191285		0	0
1735	ASV	Firmicutes	Bacillota	Clostridia	Lachnospirales	Lachnospiraceae	__	__	b6632ed90c02f738e830ecef7d85c695		1		17.8261	0.00190253		0	0
1736	ASV	Firmicutes	Bacillota	Clostridia	Lachnospirales	Lachnospiraceae	__	__	f73ea89911bc4f854c55c2b1e7491157		1		17.3913	0.00186194		0	0
1737	ASV	Firmicutes	Bacillota	Clostridia	Lachnospirales	Lachnospiraceae	__	__	c33c32bbf011255e06f86cff243e03d5		1		8.69565	0.00178744		0	0
1738	ASV	Firmicutes	Bacillota	Clostridia	Lachnospirales	Lachnospiraceae	__	__	2057706d2ffb6a4afbd63609e8b65a51		1		11.1594	0.00171795		0	0
1739	ASV	Firmicutes	Bacillota	Clostridia	Lachnospirales	Lachnospiraceae	__	__	201f616a07d75afa7e856428045f71d2		1		12.6087	0.00171624		0	0
1740	ASV	Firmicutes	Bacillota	Clostridia	Lachnospirales	Lachnospiraceae	__	__	10c0ff48f3fce32f2c705a29f2796942		1		3.91304	0.00165836		0	0
1741	ASV	Firmicutes	Bacillota	Clostridia	Lachnospirales	Lachnospiraceae	__	__	63c1d65301d3d51ea2794ce50862a9b6		1		4.92754	0.00159938		0	0
1742	ASV	Firmicutes	Bacillota	Clostridia	Lachnospirales	Lachnospiraceae	__	__	d32e45fd65fe60c60e69886109071452		1		6.66667	0.00155344		0	0
1743	ASV	Firmicutes	Bacillota	Clostridia	Lachnospirales	Lachnospiraceae	__	__	e6053ff4e6f61419da15b58a1bcccbd0		1		9.56522	0.00147535		0	0
1744	ASV	Firmicutes	Bacillota	Clostridia	Lachnospirales	Lachnospiraceae	__	__	bc91afe6025655ad717fb3ce39b1a0c0		1		5.65217	0.00141416		0	0
1745	ASV	Firmicutes	Bacillota	Clostridia	Lachnospirales	Lachnospiraceae	__	__	ec02d44fe2a17bec7c903dc9bfc0fdbf		1		0.869565	0.00139272		0	0
1746	ASV	Firmicutes	Bacillota	Clostridia	Lachnospirales	Lachnospiraceae	__	__	da543e4c85148dd29484ffdabdeebc56		1		10.4348	0.00133129		0	0
1747	ASV	Firmicutes	Bacillota	Clostridia	Lachnospirales	Lachnospiraceae	__	__	c70411998cd87e6b309fa520832f95b0		1		12.6087	0.00126915		0	0
1748	ASV	Firmicutes	Bacillota	Clostridia	Lachnospirales	Lachnospiraceae	__	__	399a86b08de7789a03b054f41166cac0		1		11.4493	0.00125919		0	0
1749	ASV	Firmicutes	Bacillota	Clostridia	Lachnospirales	Lachnospiraceae	__	__	39d8a3366834d3abe96f98c3647cdffb		1		3.62319	0.00119717		0	0
1750	ASV	Firmicutes	Bacillota	Clostridia	Lachnospirales	Lachnospiraceae	__	__	d48c51cf96aee5fa526b8bcec6f091b6		1		5.07246	0.00117218		0	0
1751	ASV	Firmicutes	Bacillota	Clostridia	Lachnospirales	Lachnospiraceae	__	__	f456b8dc592205650015a96aa894f4cd		1		1.30435	0.00113021		0	0
1752	ASV	Firmicutes	Bacillota	Clostridia	Lachnospirales	Lachnospiraceae	__	__	8b782272a8deb17a616f7b59820af91a		1		2.75362	0.00111489		0	0
1753	ASV	Firmicutes	Bacillota	Clostridia	Lachnospirales	Lachnospiraceae	__	__	b22f6685dd0d12c11ea88b559bc20acf		1		2.89855	0.00110038		0	0
1754	ASV	Firmicutes	Bacillota	Clostridia	Lachnospirales	Lachnospiraceae	__	__	61a9c2959fe814249c3b6cbb94ce93ea		1		8.55072	0.00108328		0	0
1755	ASV	Firmicutes	Bacillota	Clostridia	Lachnospirales	Lachnospiraceae	__	__	08068f4bd3ab021265800d1223e41f43		1		8.98551	0.0010594		1.81818	0.000555255
1756	ASV	Firmicutes	Bacillota	Clostridia	Lachnospirales	Lachnospiraceae	__	__	4d0fcee1eebdeb077d61c43a80153d84		1		9.71014	0.00102367		0	0
1757	ASV	Firmicutes	Bacillota	Clostridia	Lachnospirales	Lachnospiraceae	__	__	a5e222c4f57ff0a0ade816c91320927d		1		2.02899	0.000942288		0	0
1758	ASV	Firmicutes	Bacillota	Clostridia	Lachnospirales	Lachnospiraceae	__	__	e961f5026a2ca149633f9b18ee671db0		1		0.57971	0.00093692		0	0
1759	ASV	Firmicutes	Bacillota	Clostridia	Lachnospirales	Lachnospiraceae	__	__	a8c0301d4b58f2eedf82ea128625d703		1		9.71014	0.000866229		0	0
1760	ASV	Firmicutes	Bacillota	Clostridia	Lachnospirales	Lachnospiraceae	__	__	b1f52a8cac7753769f8d700e93917c79		1		6.95652	0.000717866		0	0
1761	ASV	Firmicutes	Bacillota	Clostridia	Lachnospirales	Lachnospiraceae	__	__	7e47e78eee652c988875af3e4ca6e5d6		1		6.37681	0.000712062		0	0
1762	ASV	Firmicutes	Bacillota	Clostridia	Lachnospirales	Lachnospiraceae	__	__	e789c93e68ee6d20b62fda7f5ee78f0e		1		4.2029	0.000550954		0	0
1763	ASV	Firmicutes	Bacillota	Clostridia	Lachnospirales	Lachnospiraceae	__	__	d2ca78704266c6c5dbed73cbb1241eda		1		2.75362	0.000516953		0	0
1764	ASV	Firmicutes	Bacillota	Clostridia	Lachnospirales	Lachnospiraceae	__	__	4e02018a28f6622592d3b730863e764f		1		4.05797	0.000469183		0	0
1765	ASV	Firmicutes	Bacillota	Clostridia	Lachnospirales	Lachnospiraceae	__	__	52c65a0214a2a38a5a32c18b501b1123		1		6.23188	0.000466829		0	0
1766	ASV	Firmicutes	Bacillota	Clostridia	Lachnospirales	Lachnospiraceae	__	__	554c2d7d73919606297840c5b888711b		1		3.47826	0.000459758		0	0
1767	ASV	Firmicutes	Bacillota	Clostridia	Lachnospirales	Lachnospiraceae	__	__	b0be6afb0e859a3c09c0d631ddfa54b9		1		3.33333	0.000413196		0	0
1768	ASV	Firmicutes	Bacillota	Clostridia	Lachnospirales	Lachnospiraceae	__	__	bf4c68ec0531d129407f89be79e36d4f		1		4.78261	0.000405822		0	0
1769	ASV	Firmicutes	Bacillota	Clostridia	Lachnospirales	Lachnospiraceae	__	__	7b08b59364994752432b711ac3b5be70		1		4.05797	0.000400843		0	0
1770	ASV	Firmicutes	Bacillota	Clostridia	Lachnospirales	Lachnospiraceae	__	__	ba3b44da3151dca64aad25fa839869ff		1		4.92754	0.000400793		0	0
1771	ASV	Firmicutes	Bacillota	Clostridia	Lachnospirales	Lachnospiraceae	__	__	63eae99113ef1d3e5fd5d0dfa55efebb		1		2.75362	0.000375159		0	0
1772	ASV	Firmicutes	Bacillota	Clostridia	Lachnospirales	Lachnospiraceae	__	__	708368205939fddf6ce26c2a29cb5bf8		1		3.47826	0.000368374		0	0
1773	ASV	Firmicutes	Bacillota	Clostridia	Lachnospirales	Lachnospiraceae	__	__	780ae898edef7da4cd6627a444a6fe89		1		4.2029	0.000364159		0	0
1774	ASV	Firmicutes	Bacillota	Clostridia	Lachnospirales	Lachnospiraceae	__	__	b371efa733628f767cb8bbc1530b921f		1		2.6087	0.000359449		0	0
1775	ASV	Firmicutes	Bacillota	Clostridia	Lachnospirales	Lachnospiraceae	__	__	76ffd885fdf01633c1e2893d2a7117e3		1		1.01449	0.000333425		0	0
1776	ASV	Firmicutes	Bacillota	Clostridia	Lachnospirales	Lachnospiraceae	__	__	fe97080d3423cf36c919414627634518		1		3.62319	0.000328093		0	0
1777	ASV	Firmicutes	Bacillota	Clostridia	Lachnospirales	Lachnospiraceae	__	__	0e7e84492b10e6167a524050cafba4fe		1		3.91304	0.000320755		0	0
1778	ASV	Firmicutes	Bacillota	Clostridia	Lachnospirales	Lachnospiraceae	__	__	2fd14dfa3b5fac288caf7491ae791c27		1		2.46377	0.000288752		0	0
1779	ASV	Firmicutes	Bacillota	Clostridia	Lachnospirales	Lachnospiraceae	__	__	904cc392c451b3f538025826e05b02da		1		2.46377	0.000285621		0	0
1780	ASV	Firmicutes	Bacillota	Clostridia	Lachnospirales	Lachnospiraceae	__	__	58a65e1fd821396c88baffba572a91a2		1		3.33333	0.000281198		0	0
1781	ASV	Firmicutes	Bacillota	Clostridia	Lachnospirales	Lachnospiraceae	__	__	6245d8538f388e213badc295f0787774		1		2.02899	0.00027519		0	0
1782	ASV	Firmicutes	Bacillota	Clostridia	Lachnospirales	Lachnospiraceae	__	__	3c72a2f69ff488f77387c87893db8fbe		1		3.76812	0.000271556		0	0
1783	ASV	Firmicutes	Bacillota	Clostridia	Lachnospirales	Lachnospiraceae	__	__	bd86cb6e9ef1ea0063a93d5e17877dcb		1		0.289855	0.00026166		0	0
1784	ASV	Firmicutes	Bacillota	Clostridia	Lachnospirales	Lachnospiraceae	__	__	c73ebe4c76dbdf11c6dab4b0e48c0f74		1		2.17391	0.000260963		0	0
1785	ASV	Firmicutes	Bacillota	Clostridia	Lachnospirales	Lachnospiraceae	__	__	42cfb550d3dcee44359e958942d8addb		1		2.6087	0.000218565		0	0
1786	ASV	Firmicutes	Bacillota	Clostridia	Lachnospirales	Lachnospiraceae	__	__	8a492685d26977b0a21e292072673fc0		1		0.289855	0.00020239		0	0
1787	ASV	Firmicutes	Bacillota	Clostridia	Lachnospirales	Lachnospiraceae	__	__	64b6c94ee16c6fb6cdba2857829f200a		1		2.6087	0.000186717		0	0
1788	ASV	Firmicutes	Bacillota	Clostridia	Lachnospirales	Lachnospiraceae	__	__	1a64b45dab974c30a60b144dcddf0eeb		1		2.31884	0.000179702		0	0
1789	ASV	Firmicutes	Bacillota	Clostridia	Lachnospirales	Lachnospiraceae	__	__	50c95c07f6954bab7c257ce6d4aa058c		1		2.31884	0.0001775		0	0
1790	ASV	Firmicutes	Bacillota	Clostridia	Lachnospirales	Lachnospiraceae	__	__	203780c77b4443c642857ed76589336c		1		2.6087	0.000174446		0	0
1791	ASV	Firmicutes	Bacillota	Clostridia	Lachnospirales	Lachnospiraceae	__	__	eb8354dc59a6514e182a4a365a9210d1		1		1.88406	0.000172973		0	0
1792	ASV	Firmicutes	Bacillota	Clostridia	Lachnospirales	Lachnospiraceae	__	__	815630dcd44c828041d34111719ed26a		1		1.5942	0.000172012		0	0
1793	ASV	Firmicutes	Bacillota	Clostridia	Lachnospirales	Lachnospiraceae	__	__	af2d9e204e9b20c4e7b82792476a1192		1		1.73913	0.000171374		0	0
1794	ASV	Firmicutes	Bacillota	Clostridia	Lachnospirales	Lachnospiraceae	__	__	2a0be5e1d02cdb8256cb06e7caff3ac8		1		1.01449	0.000165834		0	0
1795	ASV	Firmicutes	Bacillota	Clostridia	Lachnospirales	Lachnospiraceae	__	__	4166be5f3c322c357673c48a4127495f		1		1.73913	0.000162902		0	0
1796	ASV	Firmicutes	Bacillota	Clostridia	Lachnospirales	Lachnospiraceae	__	__	5b28b7ca82dfae2590c7d32b05c32b79		1		1.73913	0.000158548		0	0
1797	ASV	Firmicutes	Bacillota	Clostridia	Lachnospirales	Lachnospiraceae	__	__	70998d501cf38ba4f6bab234c7947356		1		2.17391	0.000158446		0	0
1798	ASV	Firmicutes	Bacillota	Clostridia	Lachnospirales	Lachnospiraceae	__	__	4e8125de850756040135bba5e06a8377		1		1.15942	0.000156726		0	0
1799	ASV	Firmicutes	Bacillota	Clostridia	Lachnospirales	Lachnospiraceae	__	__	d01c8a63c2ec46caedcf355b3ef75cac		1		1.5942	0.000148454		0	0
1800	ASV	Firmicutes	Bacillota	Clostridia	Lachnospirales	Lachnospiraceae	__	__	09824cd154ac02510ac4d61e80723df9		1		2.02899	0.000145997		0	0
1801	ASV	Firmicutes	Bacillota	Clostridia	Lachnospirales	Lachnospiraceae	__	__	4cea8ba8a5af6acfe371cf175e95a60d		1		2.02899	0.000143086		0	0
1802	ASV	Firmicutes	Bacillota	Clostridia	Lachnospirales	Lachnospiraceae	__	__	fefcbad223811a985d7d245480949025		1		1.01449	0.000142934		0	0
1803	ASV	Firmicutes	Bacillota	Clostridia	Lachnospirales	Lachnospiraceae	__	__	be2c00c000d5d34d8027b834b63133ce		1		2.02899	0.000138416		0	0
1804	ASV	Firmicutes	Bacillota	Clostridia	Lachnospirales	Lachnospiraceae	__	__	e1f7dad6320f154892dcb91b19d2de8b		1		1.5942	0.000136958		0	0
1805	ASV	Firmicutes	Bacillota	Clostridia	Lachnospirales	Lachnospiraceae	__	__	fcbdbea23aa97c4c15463fc986e54981		1		1.44928	0.000136746		0	0
1806	ASV	Firmicutes	Bacillota	Clostridia	Lachnospirales	Lachnospiraceae	__	__	93a4f58d675a77ca5e1e306a81fe130b		1		1.5942	0.000136461		0	0
1807	ASV	Firmicutes	Bacillota	Clostridia	Lachnospirales	Lachnospiraceae	__	__	c1af456c112d8839ed2af0341b40a35f		1		1.88406	0.000130226		0	0
1808	ASV	Firmicutes	Bacillota	Clostridia	Lachnospirales	Lachnospiraceae	__	__	55f98c175f7e553f11683917bd132a97		1		1.73913	0.000127908		0	0
1809	ASV	Firmicutes	Bacillota	Clostridia	Lachnospirales	Lachnospiraceae	__	__	32e2048865a5eb18a888925d48d17131		1		1.5942	0.000122693		0	0
1810	ASV	Firmicutes	Bacillota	Clostridia	Lachnospirales	Lachnospiraceae	__	__	2bcfa7f1f47d6e698fb0fa5825247888		1		1.15942	0.000122575		0	0
1811	ASV	Firmicutes	Bacillota	Clostridia	Lachnospirales	Lachnospiraceae	__	__	d16ce4e776340b938d99e0f188ae3eef		1		1.30435	0.000120669		0	0
1812	ASV	Firmicutes	Bacillota	Clostridia	Lachnospirales	Lachnospiraceae	__	__	c70b00ce5bea3ceb200c8c4bc1df2e85		1		2.89855	0.000115716		0	0
1813	ASV	Firmicutes	Bacillota	Clostridia	Lachnospirales	Lachnospiraceae	__	__	876c976a234803abcc3e731714a3f024		1		1.5942	0.000112753		0	0
1814	ASV	Firmicutes	Bacillota	Clostridia	Lachnospirales	Lachnospiraceae	__	__	48052b837c3566f67db43aac727f7352		1		2.02899	0.000108777		0	0
1815	ASV	Firmicutes	Bacillota	Clostridia	Lachnospirales	Lachnospiraceae	__	__	ecff125c3b63864ad3b6165534125c91		1		1.44928	0.000107267		0	0
1816	ASV	Firmicutes	Bacillota	Clostridia	Lachnospirales	Lachnospiraceae	__	__	100300f07a2cfce186e167fc9035011a		1		0.869565	0.000106613		0	0
1817	ASV	Firmicutes	Bacillota	Clostridia	Lachnospirales	Lachnospiraceae	__	__	e9eb1ec3e823c5138a533a6d1e80104a		1		1.44928	0.00010473		0	0
1818	ASV	Firmicutes	Bacillota	Clostridia	Lachnospirales	Lachnospiraceae	__	__	8a3b16e3eb91a38a57aa0058ed2262d9		1		1.5942	0.000104421		0	0
1819	ASV	Firmicutes	Bacillota	Clostridia	Lachnospirales	Lachnospiraceae	__	__	43916723e362a5c4a6a250645621f6dd		1		1.5942	0.000104258		0	0
1820	ASV	Firmicutes	Bacillota	Clostridia	Lachnospirales	Lachnospiraceae	__	__	5fd0555e5fc23d5e7d9660272a4ecf1a		1		0.869565	0.000103578		0	0
1821	ASV	Firmicutes	Bacillota	Clostridia	Lachnospirales	Lachnospiraceae	__	__	dd2dd84fa95b973bf725ec50e358bac2		1		1.44928	0.000103255		1.81818	0.000171683
1822	ASV	Firmicutes	Bacillota	Clostridia	Lachnospirales	Lachnospiraceae	__	__	53b4fdc5369bae5c5e029aedf282700c		1		0.869565	0.000101876		0	0
1823	ASV	Firmicutes	Bacillota	Clostridia	Lachnospirales	Lachnospiraceae	__	__	f7aa5d91304f848333cae05c65c42193		1		1.15942	0.000101736		0	0
1824	ASV	Firmicutes	Bacillota	Clostridia	Lachnospirales	Lachnospiraceae	__	__	670c0f63b1a9f661b38b794e1cfbfa59		1		1.44928	9.82058e-05		0	0
1825	ASV	Firmicutes	Bacillota	Clostridia	Lachnospirales	Lachnospiraceae	__	__	2cbb2164487011cbe25dd1b860f05ccc		1		1.44928	9.79443e-05		0	0
1826	ASV	Firmicutes	Bacillota	Clostridia	Lachnospirales	Lachnospiraceae	__	__	dc3f67deb709c472c96ce779aa056010		1		1.5942	9.48287e-05		0	0
1827	ASV	Firmicutes	Bacillota	Clostridia	Lachnospirales	Lachnospiraceae	__	__	70fa51e65243d82588f57ae62900deb4		1		1.01449	9.38405e-05		0	0
1828	ASV	Firmicutes	Bacillota	Clostridia	Lachnospirales	Lachnospiraceae	__	__	5c4c2f72dfc074eec2d83a29c568af53		1		0.869565	9.2893e-05		0	0
1829	ASV	Firmicutes	Bacillota	Clostridia	Lachnospirales	Lachnospiraceae	__	__	1e8209258ad327f6e9109823b5b27e6c		1		1.01449	9.13316e-05		0	0
1830	ASV	Firmicutes	Bacillota	Clostridia	Lachnospirales	Lachnospiraceae	__	__	1bb5a4a2493450c0a006525451de740f		1		1.15942	9.01758e-05		0	0
1831	ASV	Firmicutes	Bacillota	Clostridia	Lachnospirales	Lachnospiraceae	__	__	4c9b50a13f151eb4a3599b66444c107b		1		1.01449	8.66546e-05		0	0
1832	ASV	Firmicutes	Bacillota	Clostridia	Lachnospirales	Lachnospiraceae	__	__	a6b01890a5d6cf6487b8b94b702561d5		1		1.15942	8.64449e-05		0	0
1833	ASV	Firmicutes	Bacillota	Clostridia	Lachnospirales	Lachnospiraceae	__	__	0caa6240aedcd86877681b6e3bb8b3c6		1		0.869565	8.47884e-05		0	0
1834	ASV	Firmicutes	Bacillota	Clostridia	Lachnospirales	Lachnospiraceae	__	__	6695cb35a378b53a9cf737342e0495e1		1		1.44928	8.45858e-05		0	0
1835	ASV	Firmicutes	Bacillota	Clostridia	Lachnospirales	Lachnospiraceae	__	__	7324015dd5c9e6255b8705596d8acd15		1		1.01449	8.39171e-05		0	0
1836	ASV	Firmicutes	Bacillota	Clostridia	Lachnospirales	Lachnospiraceae	__	__	2b51c06b09eb99210c73382109a5527a		1		0.869565	8.28783e-05		0	0
1837	ASV	Firmicutes	Bacillota	Clostridia	Lachnospirales	Lachnospiraceae	__	__	d09ce88c61cd7c6dd8b119d9ad508887		1		1.01449	8.26427e-05		0	0
1838	ASV	Firmicutes	Bacillota	Clostridia	Lachnospirales	Lachnospiraceae	__	__	9446a7c632f65dcbb63febcede399251		1		0.869565	8.16057e-05		0	0
1839	ASV	Firmicutes	Bacillota	Clostridia	Lachnospirales	Lachnospiraceae	__	__	ff07fe5ec3a46ac3ed47cfe6f09f45db		1		1.30435	8.14952e-05		0	0
1840	ASV	Firmicutes	Bacillota	Clostridia	Lachnospirales	Lachnospiraceae	__	__	1cae89dcaa0ad9efc2a5338e723d40ca		1		1.01449	8.10017e-05		0	0
1841	ASV	Firmicutes	Bacillota	Clostridia	Lachnospirales	Lachnospiraceae	__	__	90f19eb0f45193d0a3baaf8e08c2119f		1		1.44928	8.09701e-05		0	0
1842	ASV	Firmicutes	Bacillota	Clostridia	Lachnospirales	Lachnospiraceae	__	__	bc4d155bddcb6c31b5fe3eb61a972f79		1		1.15942	7.82856e-05		0	0
1843	ASV	Firmicutes	Bacillota	Clostridia	Lachnospirales	Lachnospiraceae	__	__	64854607b4282afdf49eb1c8ace283f8		1		1.01449	7.81392e-05		0	0
1844	ASV	Firmicutes	Bacillota	Clostridia	Lachnospirales	Lachnospiraceae	__	__	c503c27fb2b29123c10baef22166e016		1		0.869565	7.79034e-05		0	0
1845	ASV	Firmicutes	Bacillota	Clostridia	Lachnospirales	Lachnospiraceae	__	__	b5d98bc237444613777ad1d271caaf91		1		0.869565	7.72915e-05		0	0
1846	ASV	Firmicutes	Bacillota	Clostridia	Lachnospirales	Lachnospiraceae	__	__	fc6d4819fff9f10e1749b97ed3bf2bb7		1		0.724638	7.70806e-05		0	0
1847	ASV	Firmicutes	Bacillota	Clostridia	Lachnospirales	Lachnospiraceae	__	__	f1e3fc83616f1db2403f11f4858e9c65		1		1.30435	7.68197e-05		0	0
1848	ASV	Firmicutes	Bacillota	Clostridia	Lachnospirales	Lachnospiraceae	__	__	1d5c88a202bb1c5767dad3adf1da493e		1		0.724638	7.54913e-05		0	0
1849	ASV	Firmicutes	Bacillota	Clostridia	Lachnospirales	Lachnospiraceae	__	__	c39abb085a31906e6c7e445da4354cb4		1		0.724638	7.47227e-05		0	0
1850	ASV	Firmicutes	Bacillota	Clostridia	Lachnospirales	Lachnospiraceae	__	__	ea99a53c4198e4e9caf7585c27b91c73		1		0.869565	7.44412e-05		0	0
1851	ASV	Firmicutes	Bacillota	Clostridia	Lachnospirales	Lachnospiraceae	__	__	b57ebfe2a12a65849cb88444f09e72e5		1		0.869565	7.41915e-05		0	0
1852	ASV	Firmicutes	Bacillota	Clostridia	Lachnospirales	Lachnospiraceae	__	__	05a4861ce9aed68ada9b8d8adb866ded		1		1.15942	7.38888e-05		7.27273	0.000438247
1853	ASV	Firmicutes	Bacillota	Clostridia	Lachnospirales	Lachnospiraceae	__	__	c28c321194aefb59f69890328d9e547f		1		1.15942	7.31417e-05		0	0
1854	ASV	Firmicutes	Bacillota	Clostridia	Lachnospirales	Lachnospiraceae	__	__	4dd6e4b239138b202aaa241a1ea0c972		1		0.869565	7.30249e-05		0	0
1855	ASV	Firmicutes	Bacillota	Clostridia	Lachnospirales	Lachnospiraceae	__	__	ce315a6465d1f5cc11d0d69ada1686e3		1		0.724638	7.24938e-05		0	0
1856	ASV	Firmicutes	Bacillota	Clostridia	Lachnospirales	Lachnospiraceae	__	__	fbee6aa04ac55061f124a007cbea13f2		1		1.30435	7.18152e-05		0	0
1857	ASV	Firmicutes	Bacillota	Clostridia	Lachnospirales	Lachnospiraceae	__	__	089f6c959e336185be186d458a094db1		1		1.30435	7.11174e-05		0	0
1858	ASV	Firmicutes	Bacillota	Clostridia	Lachnospirales	Lachnospiraceae	__	__	cfd3987a14691b408996e289a8dd2888		1		1.15942	7.08911e-05		0	0
1859	ASV	Firmicutes	Bacillota	Clostridia	Lachnospirales	Lachnospiraceae	__	__	5c1a94b31c6712481c10ee859464c885		1		0.724638	6.96034e-05		0	0
1860	ASV	Firmicutes	Bacillota	Clostridia	Lachnospirales	Lachnospiraceae	__	__	7886327cf7321315fda134467cb7d31d		1		1.01449	6.78826e-05		0	0
1861	ASV	Firmicutes	Bacillota	Clostridia	Lachnospirales	Lachnospiraceae	__	__	74ee46f5eebaf068a034399f8490b3e9		1		0.869565	6.72787e-05		0	0
1862	ASV	Firmicutes	Bacillota	Clostridia	Lachnospirales	Lachnospiraceae	__	__	3dd31b5734a5243bf24e2ba4c05122f6		1		0.869565	6.62275e-05		0	0
1863	ASV	Firmicutes	Bacillota	Clostridia	Lachnospirales	Lachnospiraceae	__	__	08c1d3705c41e705819939d7b2a4403e		1		0.869565	6.61666e-05		0	0
1864	ASV	Firmicutes	Bacillota	Clostridia	Lachnospirales	Lachnospiraceae	__	__	db5ce8e1c818b8e58afe442ed7396f73		1		0.57971	6.61316e-05		0	0
1865	ASV	Firmicutes	Bacillota	Clostridia	Lachnospirales	Lachnospiraceae	__	__	f562e6c5e509eec485c2efdc72612e40		1		0.57971	6.52837e-05		0	0
1866	ASV	Firmicutes	Bacillota	Clostridia	Lachnospirales	Lachnospiraceae	__	__	0bbdbd3f15b048c72da28ba7048f70df		1		0.724638	6.37127e-05		0	0
1867	ASV	Firmicutes	Bacillota	Clostridia	Lachnospirales	Lachnospiraceae	__	__	97d4157fe4838189220b5160fcd2db19		1		0.57971	6.34122e-05		0	0
1868	ASV	Firmicutes	Bacillota	Clostridia	Lachnospirales	Lachnospiraceae	__	__	3266cf9f7cce9bb0bbb941b86379d610		1		0.57971	6.25383e-05		0	0
1869	ASV	Firmicutes	Bacillota	Clostridia	Lachnospirales	Lachnospiraceae	__	__	ca9bc6b6dfaec893081f331da0625402		1		0.869565	6.07072e-05		0	0
1870	ASV	Firmicutes	Bacillota	Clostridia	Lachnospirales	Lachnospiraceae	__	__	017c039a27a313f69b73b75ca0212083		1		0.724638	6.04909e-05		0	0
1871	ASV	Firmicutes	Bacillota	Clostridia	Lachnospirales	Lachnospiraceae	__	__	01607b205b87f4878f5c0809ed3a722f		1		1.01449	5.94839e-05		0	0
1872	ASV	Firmicutes	Bacillota	Clostridia	Lachnospirales	Lachnospiraceae	__	__	5cdbfa9ab38fbb5073ec43e93b8e9511		1		0.724638	5.94451e-05		0	0
1873	ASV	Firmicutes	Bacillota	Clostridia	Lachnospirales	Lachnospiraceae	__	__	dd04d62cbb3dcfba2ab5f4f2e765bc58		1		0.869565	5.85885e-05		0	0
1874	ASV	Firmicutes	Bacillota	Clostridia	Lachnospirales	Lachnospiraceae	__	__	0b07ce3b98b107577339dd8982f93d38		1		0.57971	5.85346e-05		0	0
1875	ASV	Firmicutes	Bacillota	Clostridia	Lachnospirales	Lachnospiraceae	__	__	a9fac02525560ae4fe0a941c6be8b4ab		1		0.434783	5.76913e-05		0	0
1876	ASV	Firmicutes	Bacillota	Clostridia	Lachnospirales	Lachnospiraceae	__	__	4dbc82812aa0b106ba4c6542d536f2e3		1		0.724638	5.76336e-05		0	0
1877	ASV	Firmicutes	Bacillota	Clostridia	Lachnospirales	Lachnospiraceae	__	__	8c7358783f480fbddb1b761371e76059		1		1.01449	5.71947e-05		0	0
1878	ASV	Firmicutes	Bacillota	Clostridia	Lachnospirales	Lachnospiraceae	__	__	02c179a1886ac05d026265adf9058ff8		1		0.869565	5.66428e-05		0	0
1879	ASV	Firmicutes	Bacillota	Clostridia	Lachnospirales	Lachnospiraceae	__	__	17239a51ba490f46bafe01c074bded88		1		0.724638	5.49794e-05		0	0
1880	ASV	Firmicutes	Bacillota	Clostridia	Lachnospirales	Lachnospiraceae	__	__	058cf498c20de51034c4cccb89bca721		1		0.57971	5.3043e-05		0	0
1881	ASV	Firmicutes	Bacillota	Clostridia	Lachnospirales	Lachnospiraceae	__	__	58ebf5a3a4d1d6fd3804da9cec53dbc1		1		0.57971	5.29604e-05		0	0
1882	ASV	Firmicutes	Bacillota	Clostridia	Lachnospirales	Lachnospiraceae	__	__	f9f81eaaba5d27c145175c517bef1ceb		1		0.869565	5.2922e-05		0	0
1883	ASV	Firmicutes	Bacillota	Clostridia	Lachnospirales	Lachnospiraceae	__	__	84e7e6f0478fa11568c43adc52b7d3b1		1		0.57971	5.24528e-05		0	0
1884	ASV	Firmicutes	Bacillota	Clostridia	Lachnospirales	Lachnospiraceae	__	__	ef0f098503c505904c9f6312abd0b100		1		0.57971	5.20007e-05		0	0
1885	ASV	Firmicutes	Bacillota	Clostridia	Lachnospirales	Lachnospiraceae	__	__	b65cfcdd31218da647b212015f1657ec		1		0.724638	5.12669e-05		0	0
1886	ASV	Firmicutes	Bacillota	Clostridia	Lachnospirales	Lachnospiraceae	__	__	254198a6e2e34a25e1d4bbc3022c8ea0		1		0.434783	5.12259e-05		0	0
1887	ASV	Firmicutes	Bacillota	Clostridia	Lachnospirales	Lachnospiraceae	__	__	f5f207051c08816735423d8f57bbb114		1		0.434783	5.04368e-05		0	0
1888	ASV	Firmicutes	Bacillota	Clostridia	Lachnospirales	Lachnospiraceae	__	__	849cbd2f7fc56eef9042c638b34859e7		1		0.57971	4.90431e-05		0	0
1889	ASV	Firmicutes	Bacillota	Clostridia	Lachnospirales	Lachnospiraceae	__	__	774a3162b54501a42aabfc1e73613ae1		1		0.289855	4.87962e-05		0	0
1890	ASV	Firmicutes	Bacillota	Clostridia	Lachnospirales	Lachnospiraceae	__	__	25c57c10e828d55535eb881e3835551f		1		0.57971	4.82141e-05		0	0
1891	ASV	Firmicutes	Bacillota	Clostridia	Lachnospirales	Lachnospiraceae	__	__	7ac2205655058274011128757c0bbe24		1		0.869565	4.76721e-05		0	0
1892	ASV	Firmicutes	Bacillota	Clostridia	Lachnospirales	Lachnospiraceae	__	__	30c94748cbade652a9f06e9de265700d		1		0.434783	4.76498e-05		0	0
1893	ASV	Firmicutes	Bacillota	Clostridia	Lachnospirales	Lachnospiraceae	__	__	84e1e76f54193fdbde3e2c9efd8fe978		1		0.57971	4.76483e-05		0	0
1894	ASV	Firmicutes	Bacillota	Clostridia	Lachnospirales	Lachnospiraceae	__	__	d9fe64328fcde035a2ff2b22c9fa6e83		1		0.434783	4.67656e-05		0	0
1895	ASV	Firmicutes	Bacillota	Clostridia	Lachnospirales	Lachnospiraceae	__	__	4f870f60c387510a03b3ff0b5b96faab		1		0.434783	4.59001e-05		0	0
1896	ASV	Firmicutes	Bacillota	Clostridia	Lachnospirales	Lachnospiraceae	__	__	64396b2169b50fae1a9d4de3c41c8594		1		0.434783	4.54569e-05		0	0
1897	ASV	Firmicutes	Bacillota	Clostridia	Lachnospirales	Lachnospiraceae	__	__	ef4dcfd17c8049e57772170a6e7df294		1		1.01449	4.49546e-05		0	0
1898	ASV	Firmicutes	Bacillota	Clostridia	Lachnospirales	Lachnospiraceae	__	__	d54196b627c946e9e4ae3ff9b3cb0234		1		0.57971	4.49338e-05		0	0
1899	ASV	Firmicutes	Bacillota	Clostridia	Lachnospirales	Lachnospiraceae	__	__	59e9761c92f8c70e12927880f2702c3f		1		0.57971	4.45347e-05		0	0
1900	ASV	Firmicutes	Bacillota	Clostridia	Lachnospirales	Lachnospiraceae	__	__	74629cc8aebedbc7b151267b2eb5082b		1		0.724638	4.42725e-05		0	0
1901	ASV	Firmicutes	Bacillota	Clostridia	Lachnospirales	Lachnospiraceae	__	__	0696b1ec7854b3a0df5fa526ebcff38b		1		0.724638	4.40826e-05		0	0
1902	ASV	Firmicutes	Bacillota	Clostridia	Lachnospirales	Lachnospiraceae	__	__	0b640caa5c2c74d945139a52ba364ce1		1		0.57971	4.40309e-05		0	0
1903	ASV	Firmicutes	Bacillota	Clostridia	Lachnospirales	Lachnospiraceae	__	__	0aa3a8a4b01d09fcb851b29f43ffc6ae		1		0.434783	4.40225e-05		0	0
1904	ASV	Firmicutes	Bacillota	Clostridia	Lachnospirales	Lachnospiraceae	__	__	93202d6df83edbe86f33d6253a82bf24		1		0.724638	4.37137e-05		0	0
1905	ASV	Firmicutes	Bacillota	Clostridia	Lachnospirales	Lachnospiraceae	__	__	20a911e87801ef1c70af71c1d44d88ea		1		0.289855	4.32985e-05		0	0
1906	ASV	Firmicutes	Bacillota	Clostridia	Lachnospirales	Lachnospiraceae	__	__	44649a4835d9cfbc7f398b1ff73fede3		1		0.57971	4.30446e-05		0	0
1907	ASV	Firmicutes	Bacillota	Clostridia	Lachnospirales	Lachnospiraceae	__	__	8dd147b67c55c736c030adea9928706b		1		0.289855	4.29626e-05		0	0
1908	ASV	Firmicutes	Bacillota	Clostridia	Lachnospirales	Lachnospiraceae	__	__	3b32219471e62134a45180c23eaf4c73		1		0.434783	4.25298e-05		0	0
1909	ASV	Firmicutes	Bacillota	Clostridia	Lachnospirales	Lachnospiraceae	__	__	d4e38ad037afea1428504984fc379a96		1		0.434783	4.20647e-05		0	0
1910	ASV	Firmicutes	Bacillota	Clostridia	Lachnospirales	Lachnospiraceae	__	__	fd16482924fb83b310822db776669b9d		1		0.869565	4.20441e-05		0	0
1911	ASV	Firmicutes	Bacillota	Clostridia	Lachnospirales	Lachnospiraceae	__	__	a4b29271a543213d474238a2288d68da		1		0.724638	4.19742e-05		0	0
1912	ASV	Firmicutes	Bacillota	Clostridia	Lachnospirales	Lachnospiraceae	__	__	5f602dcb409b8f8249383a1d684fb63b		1		0.434783	4.17411e-05		0	0
1913	ASV	Firmicutes	Bacillota	Clostridia	Lachnospirales	Lachnospiraceae	__	__	441647c6f46b1c336956bf78d16192f0		1		0.434783	4.06482e-05		0	0
1914	ASV	Firmicutes	Bacillota	Clostridia	Lachnospirales	Lachnospiraceae	__	__	a58168835144bd2b0e8364e055542315		1		0.57971	4.0357e-05		0	0
1915	ASV	Firmicutes	Bacillota	Clostridia	Lachnospirales	Lachnospiraceae	__	__	416de028877d6da36cd254deb31447f1		1		0.289855	4.01808e-05		0	0
1916	ASV	Firmicutes	Bacillota	Clostridia	Lachnospirales	Lachnospiraceae	__	__	59572ccb6923e9d4ab46481003bcc43e		1		0.57971	3.99128e-05		0	0
1917	ASV	Firmicutes	Bacillota	Clostridia	Lachnospirales	Lachnospiraceae	__	__	814a999614beff29d97377aee6e8310e		1		0.434783	3.98595e-05		0	0
1918	ASV	Firmicutes	Bacillota	Clostridia	Lachnospirales	Lachnospiraceae	__	__	f70b465f3ee9b7d073e98e8013fdc51c		1		0.57971	3.96731e-05		0	0
1919	ASV	Firmicutes	Bacillota	Clostridia	Lachnospirales	Lachnospiraceae	__	__	e2953c4289f00b23734152e075d979b0		1		0.434783	3.95776e-05		0	0
1920	ASV	Firmicutes	Bacillota	Clostridia	Lachnospirales	Lachnospiraceae	__	__	1959c62a95cb7ea2c36386e88e0449d4		1		0.57971	3.94217e-05		0	0
1921	ASV	Firmicutes	Bacillota	Clostridia	Lachnospirales	Lachnospiraceae	__	__	c97f78ed34ab080f6f4c92524a1817c4		1		0.434783	3.92902e-05		0	0
1922	ASV	Firmicutes	Bacillota	Clostridia	Lachnospirales	Lachnospiraceae	__	__	e3b211016268374f02d75dced832c61f		1		0.57971	3.91153e-05		0	0
1923	ASV	Firmicutes	Bacillota	Clostridia	Lachnospirales	Lachnospiraceae	__	__	4fef132bdf3826a587b13b6c852c1058		1		0.289855	3.88596e-05		0	0
1924	ASV	Firmicutes	Bacillota	Clostridia	Lachnospirales	Lachnospiraceae	__	__	85223f2f6a4c935aa61e1493c827c3fc		1		0.57971	3.88174e-05		0	0
1925	ASV	Firmicutes	Bacillota	Clostridia	Lachnospirales	Lachnospiraceae	__	__	52b6088c76a6ebf5722025534a35790c		1		0.57971	3.8444e-05		0	0
1926	ASV	Firmicutes	Bacillota	Clostridia	Lachnospirales	Lachnospiraceae	__	__	4c650f935775a38653a02ba5175d7df0		1		0.869565	3.57835e-05		0	0
1927	ASV	Firmicutes	Bacillota	Clostridia	Lachnospirales	Lachnospiraceae	__	__	c28a6ef79ef482fa41d8fa1b0f6a597f		1		0.724638	3.55902e-05		0	0
1928	ASV	Firmicutes	Bacillota	Clostridia	Lachnospirales	Lachnospiraceae	__	__	e05d05709a3f5d01b7c4014d81234a74		1		0.434783	3.54269e-05		0	0
1929	ASV	Firmicutes	Bacillota	Clostridia	Lachnospirales	Lachnospiraceae	__	__	4cddb6b684cc39dc467e389b751b2366		1		0.434783	3.50112e-05		0	0
1930	ASV	Firmicutes	Bacillota	Clostridia	Lachnospirales	Lachnospiraceae	__	__	98e535fbd90310b9bc9d59a5b6cb245f		1		0.434783	3.48552e-05		0	0
1931	ASV	Firmicutes	Bacillota	Clostridia	Lachnospirales	Lachnospiraceae	__	__	ce1e381592bcd8e4533eaeb72fb1ca84		1		0.434783	3.46905e-05		0	0
1932	ASV	Firmicutes	Bacillota	Clostridia	Lachnospirales	Lachnospiraceae	__	__	8a0804a9834ddfef832221752fafb690		1		0.57971	3.46279e-05		0	0
1933	ASV	Firmicutes	Bacillota	Clostridia	Lachnospirales	Lachnospiraceae	__	__	bbf8dfe196405d3594931a791fc47c6b		1		0.434783	3.43872e-05		0	0
1934	ASV	Firmicutes	Bacillota	Clostridia	Lachnospirales	Lachnospiraceae	__	__	7d3e06aa2197d010bdbd3cf9e76dd5f6		1		0.57971	3.40414e-05		0	0
1935	ASV	Firmicutes	Bacillota	Clostridia	Lachnospirales	Lachnospiraceae	__	__	4fa5f376dbdcd5b98116b22739195552		1		0.434783	3.40282e-05		0	0
1936	ASV	Firmicutes	Bacillota	Clostridia	Lachnospirales	Lachnospiraceae	__	__	ea07c026810b9f219d60a65e0a020640		1		0.434783	3.40172e-05		0	0
1937	ASV	Firmicutes	Bacillota	Clostridia	Lachnospirales	Lachnospiraceae	__	__	51f947ca288da2d1b23bd654d1a74a80		1		0.289855	3.38249e-05		0	0
1938	ASV	Firmicutes	Bacillota	Clostridia	Lachnospirales	Lachnospiraceae	__	__	41185d6d6bc6eacb4ec8c4a432017e05		1		0.57971	3.37028e-05		0	0
1939	ASV	Firmicutes	Bacillota	Clostridia	Lachnospirales	Lachnospiraceae	__	__	1833041c088d77d76aa003ba91f933d6		1		0.434783	3.29516e-05		0	0
1940	ASV	Firmicutes	Bacillota	Clostridia	Lachnospirales	Lachnospiraceae	__	__	bdd0120e31361e113af8985e1caef94e		1		0.289855	3.23903e-05		0	0
1941	ASV	Firmicutes	Bacillota	Clostridia	Lachnospirales	Lachnospiraceae	__	__	f7f95ad9fc66ddd79cda64c4f83030a7		1		0.724638	3.23746e-05		0	0
1942	ASV	Firmicutes	Bacillota	Clostridia	Lachnospirales	Lachnospiraceae	__	__	d835d5924176dfcc1fa8c03301aeffbf		1		0.724638	3.22834e-05		0	0
1943	ASV	Firmicutes	Bacillota	Clostridia	Lachnospirales	Lachnospiraceae	__	__	5ed6553e8ad334f00873b6696ea589f7		1		0.434783	3.2245e-05		0	0
1944	ASV	Firmicutes	Bacillota	Clostridia	Lachnospirales	Lachnospiraceae	__	__	52af75f9387f08d3dd5151b38cf3dab2		1		0.289855	3.21295e-05		0	0
1945	ASV	Firmicutes	Bacillota	Clostridia	Lachnospirales	Lachnospiraceae	__	__	4d8010b6a86cfd162707f327aab8b53c		1		0.57971	3.21024e-05		0	0
1946	ASV	Firmicutes	Bacillota	Clostridia	Lachnospirales	Lachnospiraceae	__	__	ffd2758c10338b9e12375c1006c7d386		1		0.434783	3.17432e-05		0	0
1947	ASV	Firmicutes	Bacillota	Clostridia	Lachnospirales	Lachnospiraceae	__	__	b14da275cc40b2638a0ad5de4392b800		1		0.434783	3.17334e-05		0	0
1948	ASV	Firmicutes	Bacillota	Clostridia	Lachnospirales	Lachnospiraceae	__	__	798f480061baece8f58a6138df66f0f5		1		0.724638	3.09465e-05		0	0
1949	ASV	Firmicutes	Bacillota	Clostridia	Lachnospirales	Lachnospiraceae	__	__	0146e1c706f9e25576e8f20683213902		1		0.434783	3.07213e-05		0	0
1950	ASV	Firmicutes	Bacillota	Clostridia	Lachnospirales	Lachnospiraceae	__	__	01d99a3aced558a54bef4878d3242b2d		1		0.289855	3.06737e-05		0	0
1951	ASV	Firmicutes	Bacillota	Clostridia	Lachnospirales	Lachnospiraceae	__	__	e1d0c1171e5048e8e96e2373b1b2d7d4		1		0.57971	3.04277e-05		0	0
1952	ASV	Firmicutes	Bacillota	Clostridia	Lachnospirales	Lachnospiraceae	__	__	be66598469fc98c3c0d950533b0e2627		1		0.57971	3.0171e-05		0	0
1953	ASV	Firmicutes	Bacillota	Clostridia	Lachnospirales	Lachnospiraceae	__	__	e8e9ba51370d2cf22f05c9f8c6e5b47a		1		0.57971	2.98378e-05		0	0
1954	ASV	Firmicutes	Bacillota	Clostridia	Lachnospirales	Lachnospiraceae	__	__	0721fbc4511fb6cd394fa52dfc2a6998		1		0.724638	2.95071e-05		0	0
1955	ASV	Firmicutes	Bacillota	Clostridia	Lachnospirales	Lachnospiraceae	__	__	0a5303ef3404966872326a4ec5e91f67		1		0.289855	2.93207e-05		0	0
1956	ASV	Firmicutes	Bacillota	Clostridia	Lachnospirales	Lachnospiraceae	__	__	bd5a47d0d65a1333a901305446cd27c1		1		0.289855	2.88926e-05		0	0
1957	ASV	Firmicutes	Bacillota	Clostridia	Lachnospirales	Lachnospiraceae	__	__	26a797d88f78f1c35de7b7fc58a38684		1		0.434783	2.88083e-05		0	0
1958	ASV	Firmicutes	Bacillota	Clostridia	Lachnospirales	Lachnospiraceae	__	__	a221bd69078308a29a122c66fe33893a		1		0.434783	2.87142e-05		0	0
1959	ASV	Firmicutes	Bacillota	Clostridia	Lachnospirales	Lachnospiraceae	__	__	ffc706cd3ab47798a952caa72955d439		1		0.57971	2.82968e-05		0	0
1960	ASV	Firmicutes	Bacillota	Clostridia	Lachnospirales	Lachnospiraceae	__	__	b3b61cf9070b827dacd45bebc14f5fc2		1		0.289855	2.82556e-05		0	0
1961	ASV	Firmicutes	Bacillota	Clostridia	Lachnospirales	Lachnospiraceae	__	__	2bd5db5eb1a487ea3ef497cb5167164f		1		0.434783	2.7863e-05		0	0
1962	ASV	Firmicutes	Bacillota	Clostridia	Lachnospirales	Lachnospiraceae	__	__	6c9ddd14502788792a2e225abc02c73c		1		0.289855	2.78261e-05		0	0
1963	ASV	Firmicutes	Bacillota	Clostridia	Lachnospirales	Lachnospiraceae	__	__	064a3f301f83f64ad8e51dfb8d497df1		1		0.434783	2.77083e-05		0	0
1964	ASV	Firmicutes	Bacillota	Clostridia	Lachnospirales	Lachnospiraceae	__	__	bd81c71b9ac58f9110365571798ffc9d		1		0.434783	2.73382e-05		0	0
1965	ASV	Firmicutes	Bacillota	Clostridia	Lachnospirales	Lachnospiraceae	__	__	6b159dab8a974a5261948e5bef8dc0b6		1		0.434783	2.72139e-05		0	0
1966	ASV	Firmicutes	Bacillota	Clostridia	Lachnospirales	Lachnospiraceae	__	__	c4747189eb76d3eb27071a86775e1a51		1		0.434783	2.71549e-05		0	0
1967	ASV	Firmicutes	Bacillota	Clostridia	Lachnospirales	Lachnospiraceae	__	__	9702ea57da2bab4c4f935e9defbd9eb4		1		0.434783	2.6796e-05		0	0
1968	ASV	Firmicutes	Bacillota	Clostridia	Lachnospirales	Lachnospiraceae	__	__	3b89d0acbb8851cfb01b19263191c89e		1		0.434783	2.65035e-05		0	0
1969	ASV	Firmicutes	Bacillota	Clostridia	Lachnospirales	Lachnospiraceae	__	__	f8ef0c4271d5185e288f809c8fca2178		1		0.434783	2.57622e-05		0	0
1970	ASV	Firmicutes	Bacillota	Clostridia	Lachnospirales	Lachnospiraceae	__	__	44f6a6d3104eb7a745df3081c6841a26		1		0.724638	2.57333e-05		0	0
1971	ASV	Firmicutes	Bacillota	Clostridia	Lachnospirales	Lachnospiraceae	__	__	2be8b4c2f181c5e23c6eeb6698536e93		1		0.57971	2.53362e-05		0	0
1972	ASV	Firmicutes	Bacillota	Clostridia	Lachnospirales	Lachnospiraceae	__	__	f6105eaf8bbc7854d644b28fb9f7d18f		1		0.289855	2.5068e-05		0	0
1973	ASV	Firmicutes	Bacillota	Clostridia	Lachnospirales	Lachnospiraceae	__	__	b05c80749f8d003344f396249e037a51		1		0.434783	2.49254e-05		0	0
1974	ASV	Firmicutes	Bacillota	Clostridia	Lachnospirales	Lachnospiraceae	__	__	0e20c48e57ce627b6d90d3b4f1cf0dee		1		0.289855	2.44718e-05		0	0
1975	ASV	Firmicutes	Bacillota	Clostridia	Lachnospirales	Lachnospiraceae	__	__	df1b2f3708f5937d8f27c61f2e9783d1		1		0.289855	2.431e-05		0	0
1976	ASV	Firmicutes	Bacillota	Clostridia	Lachnospirales	Lachnospiraceae	__	__	0f5d81c1cd431639f28f67cd5de5b7d8		1		0.434783	2.3627e-05		0	0
1977	ASV	Firmicutes	Bacillota	Clostridia	Lachnospirales	Lachnospiraceae	__	__	947a339bd4e9d33ea2b025dbbed1e102		1		0.434783	2.3314e-05		0	0
1978	ASV	Firmicutes	Bacillota	Clostridia	Lachnospirales	Lachnospiraceae	__	__	7961e1a813739c5d2005587cb786c9b6		1		0.57971	2.26347e-05		0	0
1979	ASV	Firmicutes	Bacillota	Clostridia	Lachnospirales	Lachnospiraceae	__	__	d2d9c06bd3a149d214875b320feab26b		1		0.57971	2.17389e-05		0	0
1980	ASV	Firmicutes	Bacillota	Clostridia	Lachnospirales	Lachnospiraceae	__	__	9794824573851c9ce36ab5ade52a4f21		1		0.289855	2.13831e-05		0	0
1981	ASV	Firmicutes	Bacillota	Clostridia	Lachnospirales	Lachnospiraceae	__	__	e671ef062575aab4405cb1d46b4c89b7		1		0.289855	2.06016e-05		0	0
1982	ASV	Firmicutes	Bacillota	Clostridia	Lachnospirales	Lachnospiraceae	__	__	640acaa4ff9241c873777cfcac59105d		1		0.289855	2.00586e-05		0	0
1983	ASV	Firmicutes	Bacillota	Clostridia	Lachnospirales	Lachnospiraceae	__	__	e264645d57634c8b4ba75b4d0a007cec		1		0.289855	1.99652e-05		0	0
1984	ASV	Firmicutes	Bacillota	Clostridia	Lachnospirales	Lachnospiraceae	__	__	43ed75cf378e6642739f0928f3ced0cc		1		0.434783	1.9948e-05		0	0
1985	ASV	Firmicutes	Bacillota	Clostridia	Lachnospirales	Lachnospiraceae	__	__	441845889ad5651f7f82eee39ce558b1		1		0.57971	1.96807e-05		0	0
1986	ASV	Firmicutes	Bacillota	Clostridia	Lachnospirales	Lachnospiraceae	__	__	58b1fedc819c994b726e1c6b9a8a59ca		1		0.434783	1.96576e-05		0	0
1987	ASV	Firmicutes	Bacillota	Clostridia	Lachnospirales	Lachnospiraceae	__	__	333d0362add2a3dba43f0a6176f7548d		1		0.289855	1.92495e-05		0	0
1988	ASV	Firmicutes	Bacillota	Clostridia	Lachnospirales	Lachnospiraceae	__	__	463088d7d25d1fdc02b8ac6865ec4233		1		0.289855	1.81891e-05		0	0
1989	ASV	Firmicutes	Bacillota	Clostridia	Lachnospirales	Lachnospiraceae	__	__	628b1c1b15c1e9826f6d3a85c82cf007		1		0.289855	1.77207e-05		0	0
1990	ASV	Firmicutes	Bacillota	Clostridia	Lachnospirales	Lachnospiraceae	__	__	cc3d7584eeb6c93a67b240717a775c3a		1		0.289855	1.75391e-05		0	0
1991	ASV	Firmicutes	Bacillota	Clostridia	Lachnospirales	Lachnospiraceae	__	__	259eb8945876449e7fbaf557a6b8026b		1		0.289855	1.73747e-05		0	0
1992	ASV	Firmicutes	Bacillota	Clostridia	Lachnospirales	Lachnospiraceae	__	__	2d1e24a637338514f84d50efa733a43a		1		0.289855	1.67304e-05		0	0
1993	ASV	Firmicutes	Bacillota	Clostridia	Lachnospirales	Lachnospiraceae	__	__	3f541f46eecee1621064dfa470d1e6a5		1		0.434783	1.65668e-05		0	0
1994	ASV	Firmicutes	Bacillota	Clostridia	Lachnospirales	Lachnospiraceae	__	__	fd8f762356b0c6e0a9f3163d7d631eea		1		0.289855	1.62468e-05		0	0
1995	ASV	Firmicutes	Bacillota	Clostridia	Lachnospirales	Lachnospiraceae	__	__	a80a6fda87063500d370f9aa50ebab7d		1		0.434783	1.60569e-05		0	0
1996	ASV	Firmicutes	Bacillota	Clostridia	Lachnospirales	Lachnospiraceae	__	__	a0c35d3b1908c85bbebd9c54bdef7744		1		0.289855	1.59759e-05		0	0
1997	ASV	Firmicutes	Bacillota	Clostridia	Lachnospirales	Lachnospiraceae	__	__	b9ff91b7d90b2a263b4155e2a7408de2		1		0.289855	1.59292e-05		0	0
[truncated: 3,819 more rows]

## Sheet: S4_General_Mean_SD
Table S4. Descriptive statistics (mean ± SD) of body mass at day 0 of the feeding trial, body mass change during the trial (MDFT), alpha diversity metrics: number of ASV (NASV), Shannon index, Shannon diversity (Shannon effective count = exp(Shannon index)), Pielou evenness index, and Faith's phylogenetic diversity index; the rate of food consumption (FC) and digestion (FD), and apparent digestiv…
		Ci-present group				Ci-free group
		diet				diet			focal individual's line type		cohabitant's line type		sex		cage type		indiv. × coh. line type				indiv. line type × diet				coh. line type × diet				indiv. line type × sex				coh. line type × sex				sex × diet				indiv. line type × cage type				coh. line type × cage type
		both	SD	LQD		both	SD	LQD	C	H	C	H	male	female	SC	IVC	CC	CH	HC	HH	C, SD	C, LQD	H, SD	H, LQD	C, SD	C, LQD	H, SD	H, LQD	C, male	C, female	H, male	H, female	C, male	C, female	H, male	H, female	male, SD	male, LQD	female, SD	female, LQD	C, SC	C, IVC	H, SC	H, IVC	C, SC	C, IVC	H, SC	H, IVC
Traits measured in both cage types
	mass at day 0 [g]	21.2 ± 2.7	21.1 ± 2.7	21.3 ± 2.9		22.0 ± 3.1	22.1 ± 3.2	22.0 ± 3.0	20.8 ± 3.0	23.3 ± 2.7	22.2 ± 3.2	21.8 ± 3.0	23.4 ± 2.9	20.5 ± 2.6	21.7 ± 3.1	22.4 ± 3.1	20.8 ± 3.1	20.7 ± 2.8	23.4 ± 2.8	23.1 ± 2.6	20.7 ± 3.0	20.8 ± 3.0	23.3 ± 2.8	23.2 ± 2.6	22.3 ± 3.3	22.1 ± 3.0	21.8 ± 2.9	21.8 ± 3.0	22.3 ± 2.8	19.2 ± 2.2	24.5 ± 2.6	21.9 ± 2.2	23.7 ± 2.8	20.7 ± 2.8	23.1 ± 2.9	20.4 ± 2.4	23.5 ± 2.9	23.3 ± 2.8	20.5 ± 2.6	20.6 ± 2.6	20.3 ± 3.0	21.3 ± 2.8	23.0 ± 2.6	23.6 ± 2.8	21.9 ± 3.2	22.6 ± 3.1	21.4 ± 2.9	22.3 ± 3.0
	MDFT [g]	0.46 ± 1.59	1.18 ± 0.77	-0.90 ± 1.85		-0.14 ± 1.93	1.05 ± 0.90	-1.28 ± 1.96	-0.72 ± 1.88	0.42 ± 1.81	-0.07 ± 1.96	-0.22 ± 1.89	-0.15 ± 2.03	-0.13 ± 1.81	-0.72 ± 2.18	0.50 ± 1.34	-0.78 ± 1.97	-0.67 ± 1.81	0.50 ± 1.77	0.32 ± 1.85	0.63 ± 0.84	-2.03 ± 1.67	1.47 ± 0.75	-0.57 ± 1.95	1.16 ± 0.90	-1.20 ± 2.00	0.95 ± 0.89	-1.36 ± 1.92	-0.76 ± 1.95	-0.67 ± 1.81	0.44 ± 1.94	0.41 ± 1.65	-0.11 ± 2.18	-0.02 ± 1.71	-0.19 ± 1.88	-0.25 ± 1.91	1.17 ± 0.90	-1.38 ± 2.03	0.93 ± 0.89	-1.17 ± 1.88	-1.30 ± 2.16	-0.08 ± 1.25	-0.17 ± 2.05	1.10 ± 1.15	-0.67 ± 2.24	0.57 ± 1.36	-0.76 ± 2.12	0.43 ± 1.31
	NASV	130 ± 44	127 ± 39	137 ± 53		457 ± 72	415 ± 60	496 ± 59	447 ± 72	466 ± 71	455 ± 73	458 ± 71	450 ± 71	463 ± 72	461 ± 74	452 ± 70	444 ± 74	449 ± 70	464 ± 71	470 ± 71	406 ± 62	487 ± 56	425 ± 57	505 ± 61	414 ± 63	493 ± 60	417 ± 58	500 ± 58	438 ± 70	456 ± 72	462 ± 71	471 ± 72	448 ± 71	462 ± 75	453 ± 72	464 ± 70	408 ± 57	490 ± 60	422 ± 63	504 ± 57	449 ± 73	444 ± 70	472 ± 73	460 ± 69	456 ± 76	454 ± 70	466 ± 71	450 ± 70
	Shannon index	4.92 ± 0.62	4.80 ± 0.55	5.15 ± 0.69		6.64 ± 0.56	6.20 ± 0.43	7.06 ± 0.27	6.58 ± 0.57	6.70 ± 0.55	6.66 ± 0.56	6.62 ± 0.56	6.63 ± 0.55	6.65 ± 0.57	6.66 ± 0.56	6.62 ± 0.56	6.61 ± 0.59	6.55 ± 0.56	6.70 ± 0.53	6.70 ± 0.56	6.13 ± 0.45	7.01 ± 0.24	6.26 ± 0.40	7.11 ± 0.28	6.22 ± 0.44	7.07 ± 0.27	6.17 ± 0.42	7.06 ± 0.26	6.56 ± 0.55	6.60 ± 0.59	6.69 ± 0.54	6.71 ± 0.55	6.65 ± 0.52	6.67 ± 0.60	6.60 ± 0.57	6.64 ± 0.55	6.17 ± 0.39	7.05 ± 0.26	6.22 ± 0.47	7.07 ± 0.27	6.57 ± 0.58	6.59 ± 0.56	6.75 ± 0.54	6.64 ± 0.55	6.66 ± 0.56	6.65 ± 0.56	6.66 ± 0.57	6.57 ± 0.56
	Shannon diversity	165 ± 116	138 ± 68	217 ± 164		879 ± 425	534 ± 212	1,207 ± 300	829 ± 396	927 ± 447	893 ± 424	863 ± 427	865 ± 423	893 ± 429	898 ± 435	857 ± 414	859 ± 407	803 ± 386	921 ± 436	935 ± 463	505 ± 203	1,143 ± 262	564 ± 217	1,268 ± 321	548 ± 221	1,214 ± 296	521 ± 202	1,200 ± 305	812 ± 392	846 ± 401	915 ± 445	940 ± 451	872 ± 403	915 ± 444	857 ± 442	870 ± 412	513 ± 188	1,193 ± 298	557 ± 233	1,222 ± 301	823 ± 401	835 ± 392	969 ± 454	879 ± 436	900 ± 434	886 ± 414	896 ± 437	824 ± 413
	Pielou index	0.708 ± 0.046	0.695 ± 0.042	0.733 ± 0.044		0.752 ± 0.051	0.714 ± 0.043	0.790 ± 0.022	0.748 ± 0.052	0.756 ± 0.049	0.755 ± 0.050	0.750 ± 0.052	0.753 ± 0.049	0.752 ± 0.052	0.754 ± 0.051	0.751 ± 0.051	0.753 ± 0.052	0.745 ± 0.051	0.757 ± 0.047	0.756 ± 0.052	0.709 ± 0.045	0.786 ± 0.020	0.718 ± 0.040	0.793 ± 0.023	0.717 ± 0.042	0.791 ± 0.022	0.711 ± 0.043	0.788 ± 0.022	0.749 ± 0.050	0.748 ± 0.054	0.756 ± 0.049	0.757 ± 0.050	0.756 ± 0.047	0.754 ± 0.053	0.749 ± 0.052	0.750 ± 0.052	0.713 ± 0.039	0.790 ± 0.021	0.715 ± 0.046	0.789 ± 0.023	0.746 ± 0.052	0.751 ± 0.052	0.761 ± 0.048	0.751 ± 0.050	0.756 ± 0.049	0.755 ± 0.050	0.752 ± 0.052	0.747 ± 0.052
	Faith's phylogenetic diversity index	10.3 ± 2.2	10.2 ± 2.2	10.6 ± 2.4		22.5 ± 2.4	21.4 ± 2.3	23.6 ± 2.1	22.1 ± 2.4	22.9 ± 2.4	22.5 ± 2.5	22.6 ± 2.4	22.3 ± 2.4	22.7 ± 2.5	22.7 ± 2.5	22.4 ± 2.4	22.1 ± 2.5	22.2 ± 2.3	22.8 ± 2.4	23.0 ± 2.4	21.0 ± 2.3	23.2 ± 2.0	21.8 ± 2.2	23.9 ± 2.1	21.4 ± 2.3	23.5 ± 2.1	21.5 ± 2.2	23.6 ± 2.0	21.8 ± 2.3	22.5 ± 2.5	22.8 ± 2.3	23.0 ± 2.4	22.3 ± 2.3	22.8 ± 2.6	22.4 ± 2.4	22.7 ± 2.4	21.3 ± 2.2	23.4 ± 2.1	21.6 ± 2.4	23.8 ± 2.0	22.3 ± 2.4	22.0 ± 2.4	23.1 ± 2.5	22.7 ± 2.2	22.6 ± 2.6	22.5 ± 2.4	22.8 ± 2.4	22.3 ± 2.3
Traits measured in standard cages (SC)
	MDFT [g]	0.42 ± 1.77	0.90 ± 0.78	-3.08 ± 3.24		-0.72 ± 2.18	0.94 ± 0.85	-2.27 ± 1.88	-1.30 ± 2.16	-0.17 ± 2.05	-0.67 ± 2.24	-0.76 ± 2.12	-0.71 ± 2.28	-0.73 ± 2.07	-0.72 ± 2.18	-0.72 ± 2.18	-1.35 ± 2.31	-1.26 ± 2.04	-0.14 ± 2.04	-0.20 ± 2.08	0.48 ± 0.76	-3.11 ± 1.52	1.41 ± 0.65	-1.54 ± 1.86	1.12 ± 0.81	-2.30 ± 1.84	0.77 ± 0.84	-2.25 ± 1.92	-1.35 ± 2.23	-1.26 ± 2.10	-0.17 ± 2.18	-0.17 ± 1.89	-0.72 ± 2.43	-0.61 ± 2.00	-0.70 ± 2.12	-0.84 ± 2.13	1.09 ± 0.83	-2.42 ± 1.85	0.77 ± 0.84	-2.11 ± 1.90	-1.30 ± 2.16	-1.30 ± 2.16	-0.17 ± 2.05	-0.17 ± 2.05	-0.67 ± 2.24	-0.67 ± 2.24	-0.76 ± 2.12	-0.76 ± 2.12
Traits measured in individually-ventilated metabolic cages (IVC)
	MDFT [g]	0.49 ± 1.44	1.61 ± 0.52	-0.49 ± 1.25		0.50 ± 1.34	1.18 ± 0.94	-0.15 ± 1.34	-0.08 ± 1.25	1.10 ± 1.15	0.57 ± 1.36	0.43 ± 1.31	0.52 ± 1.44	0.48 ± 1.23	0.50 ± 1.34	0.50 ± 1.34	-0.18 ± 1.29	0.00 ± 1.21	1.18 ± 1.09	0.99 ± 1.24	0.80 ± 0.90	-0.91 ± 0.92	1.54 ± 0.84	0.65 ± 1.26	1.20 ± 0.99	-0.02 ± 1.40	1.15 ± 0.90	-0.29 ± 1.27	-0.14 ± 1.36	-0.02 ± 1.12	1.25 ± 1.16	0.96 ± 1.14	0.62 ± 1.57	0.53 ± 1.15	0.42 ± 1.31	0.43 ± 1.32	1.27 ± 0.98	-0.16 ± 1.47	1.09 ± 0.91	-0.15 ± 1.21	-0.08 ± 1.25	-0.08 ± 1.25	1.10 ± 1.15	1.10 ± 1.15	0.57 ± 1.36	0.57 ± 1.36	0.43 ± 1.31	0.43 ± 1.31
	FC [g/day]	5.78 ± 1.06	5.57 ± 0.71	5.95 ± 1.27		5.70 ± 1.09	5.37 ± 1.04	6.02 ± 1.05	5.15 ± 0.78	6.28 ± 1.07	5.77 ± 1.11	5.63 ± 1.07	5.95 ± 1.11	5.46 ± 1.02	5.70 ± 1.09	5.70 ± 1.09	5.11 ± 0.73	5.19 ± 0.83	6.32 ± 1.06	6.21 ± 1.09	4.90 ± 0.73	5.38 ± 0.76	5.85 ± 1.09	6.69 ± 0.88	5.38 ± 1.06	6.14 ± 1.03	5.36 ± 1.03	5.88 ± 1.06	5.34 ± 0.76	4.95 ± 0.76	6.62 ± 1.06	5.96 ± 0.99	5.96 ± 1.08	5.60 ± 1.11	5.93 ± 1.15	5.31 ± 0.89	5.71 ± 1.10	6.16 ± 1.08	5.05 ± 0.87	5.87 ± 1.00	5.15 ± 0.78	5.15 ± 0.78	6.28 ± 1.07	6.28 ± 1.07	5.77 ± 1.11	5.77 ± 1.11	5.63 ± 1.07	5.63 ± 1.07
	ADE [%]	63.8 ± 10.0	74.3 ± 3.7	55.3 ± 1.7		67.6 ± 11.0	78.6 ± 3.4	57.3 ± 1.3	68.0 ± 11.0	67.3 ± 10.9	67.7 ± 11.2	67.6 ± 10.7	66.9 ± 10.7	68.4 ± 11.2	67.6 ± 11.0	67.6 ± 11.0	67.9 ± 11.5	68.0 ± 10.7	67.4 ± 11.1	67.1 ± 10.8	79.2 ± 2.9	57.6 ± 1.2	78.0 ± 3.8	56.9 ± 1.4	78.9 ± 3.5	57.1 ± 1.3	78.2 ± 3.4	57.5 ± 1.3	67.2 ± 10.8	68.8 ± 11.3	66.6 ± 10.7	67.9 ± 11.2	66.8 ± 11.1	68.4 ± 11.4	67.0 ± 10.4	68.3 ± 11.1	77.7 ± 3.5	57.0 ± 1.4	79.4 ± 3.2	57.5 ± 1.2	68.0 ± 11.0	68.0 ± 11.0	67.3 ± 10.9	67.3 ± 10.9	67.7 ± 11.2	67.7 ± 11.2	67.6 ± 10.7	67.6 ± 10.7
	FD [g/day]	3.66 ± 0.72	4.13 ± 0.50	3.28 ± 0.65		3.81 ± 0.73	4.20 ± 0.69	3.44 ± 0.56	3.47 ± 0.60	4.16 ± 0.69	3.85 ± 0.73	3.76 ± 0.73	3.94 ± 0.79	3.68 ± 0.65	3.81 ± 0.73	3.81 ± 0.73	3.43 ± 0.54	3.50 ± 0.65	4.20 ± 0.68	4.11 ± 0.70	3.87 ± 0.51	3.10 ± 0.43	4.53 ± 0.69	3.80 ± 0.45	4.22 ± 0.71	3.50 ± 0.56	4.17 ± 0.67	3.37 ± 0.56	3.57 ± 0.67	3.36 ± 0.51	4.35 ± 0.70	3.99 ± 0.63	3.95 ± 0.80	3.76 ± 0.65	3.93 ± 0.78	3.59 ± 0.64	4.41 ± 0.71	3.51 ± 0.58	4.00 ± 0.61	3.37 ± 0.54	3.47 ± 0.60	3.47 ± 0.60	4.16 ± 0.69	4.16 ± 0.69	3.85 ± 0.73	3.85 ± 0.73	3.76 ± 0.73	3.76 ± 0.73

## Sheet: S5_ANCOVA_LSM_Pval
Table S5. Results of ANCOVA models: adjusted least squares means (LSM) ± 95% confidence half-intervals, effect sizes of the main fctors (diff = difference between LSMs of the compared groups) and p-values, of body mass at day 0 of the feeding trial, body mass change during the trial (MDFT), alpha diversity metrics: number of ASV (NASV), Shannon index, Shannon diversity (Shannon effective count = …
			diet					individual's line type					cohabitant's line type					sex					cage type					indiv. × coh. line type						indiv. line type × diet						coh. line type × diet						indiv. × coh. line type × diet	coh. line type × cage type	sex × diet	indiv. line type × sex
	variable		SD	LQD	diff	p		C	H	diff	p		C	H	diff	p		male	female	diff	p		SC	IVC	diff	p		CC	CH	HC	HH	p		C, SD	C, LQD	H, SD	H, LQD	p		C, SD	C, LQD	H, SD	H, LQD	p		p	p	p	p
Traits measured in both cage types
	mass at day 0 [g]		n.a.	n.a.	n.a.	n.a.		20.8 ± 1.4	23.1 ± 1.4	2.3 ± 2.0	0.0294		22.0 ± 1.0	21.9 ± 1.0	0.1 ± 0.3	0.4242		23.4 ± 1.0	20.6 ± 1.0	2.8 ± 0.3	<.0001		21.4 ± 1.0	22.5 ± 1.0	1.1 ± 0.6	0.0002		20.8 ± 1.4	20.8 ± 1.4	23.2 ± 1.4	23.1 ± 1.4	0.7098		n.a.	n.a.	n.a.	n.a.	n.a.		n.a.	n.a.	n.a.	n.a.	n.a.		n.a.	n.a.	n.a.	n.a.
	MDFT [g]		1.07 ± 0.34	-1.25 ± 5.77	2.32 ± 0.48	<.0001		-0.71 ± 6.84	0.54 ± 0.35	1.25 ± 0.49	0.0001		-0.04 ± 8.22	-0.13 ± 0.26	0.09 ± 0.23	0.3709		0.00 ± 0.26	-0.17 ± 7.97	0.17 ± 0.20	0.0807		-0.79 ± 0.29	0.62 ± 9.51	1.41 ± 0.38	<.0001		-0.72 ± 0.37	-0.70 ± 0.37	0.63 ± 0.37	0.44 ± 0.37	0.304		n.a.	n.a.	n.a.	n.a.	0.1546		n.a.	n.a.	n.a.	n.a.	0.5718		0.1758	n.a.	0.0166	n.a.
	NASV		416 ± 17	498 ± 17	82 ± 8	<.0001		450 ± 24	464 ± 24	14 ± 34	0.3571		453 ± 18	460 ± 18	7 ± 13	0.2297		448 ± 17	466 ± 17	18 ± 9	0.0002		463 ± 18	451 ± 18	11 ± 13	0.0939		447 ± 25	452 ± 25	460 ± 24	468 ± 25	0.7476		409 ± 24	491 ± 24	423 ± 24	505 ± 24	0.9092		413 ± 18	494 ± 18	419 ± 18	501 ± 18	0.9409		0.8172	n.a.	n.a.	n.a.
	Shannon index		6.21 ± 0.08	7.07 ± 0.08	0.86 ± 0.10	<.0001		6.61 ± 0.09	6.67 ± 0.09	0.06 ± 0.13	0.319		6.66 ± 0.07	6.62 ± 0.07	0.03 ± 0.08	0.3584		6.60 ± 0.07	6.68 ± 0.07	0.08 ± 0.06	0.0096		6.67 ± 0.08	6.61 ± 0.08	0.06 ± 0.08	0.1495		6.65 ± 0.10	6.57 ± 0.10	6.67 ± 0.10	6.67 ± 0.10	0.0792		6.18 ± 0.11	7.04 ± 0.10	6.24 ± 0.10	7.10 ± 0.10	0.9359		6.24 ± 0.09	7.08 ± 0.09	6.18 ± 0.09	7.07 ± 0.09	0.4341		0.6425	n.a.	n.a.	n.a.
	Shannon diversity		536 ± 58	1,213 ± 58	677 ± 70	<.0001		843 ± 71	906 ± 70	63 ± 98	0.1724		884 ± 60	865 ± 60	18 ± 70	0.5491		844 ± 55	905 ± 55	61 ± 43	0.0055		903 ± 58	846 ± 59	58 ± 62	0.0669		870 ± 77	816 ± 76	897 ± 76	914 ± 77	0.0485		523 ± 79	1,163 ± 78	549 ± 78	1,263 ± 78	0.1911		548 ± 69	1,219 ± 68	525 ± 69	1,206 ± 69	0.8393		0.2028	n.a.	n.a.	n.a.
	Pielou index		0.715 ± 0.007	0.790 ± 0.007	0.075 ± 0.009	<.0001		0.751 ± 0.007	0.754 ± 0.007	0.003 ± 0.009	0.5485		0.755 ± 0.006	0.750 ± 0.006	0.005 ± 0.008	0.1585		0.751 ± 0.006	0.754 ± 0.006	0.004 ± 0.007	0.277		0.754 ± 0.006	0.751 ± 0.006	0.003 ± 0.008	0.3979		0.756 ± 0.008	0.746 ± 0.008	0.754 ± 0.008	0.753 ± 0.008	0.1032		0.714 ± 0.009	0.789 ± 0.009	0.716 ± 0.009	0.792 ± 0.009	0.9613		0.719 ± 0.008	0.792 ± 0.008	0.711 ± 0.008	0.788 ± 0.008	0.4161		0.7585	n.a.	n.a.	n.a.
	Faith's phylogenetic diversity index		21.5 ± 0.7	23.6 ± 0.7	2.2 ± 0.4	<.0001		22.3 ± 1.0	22.8 ± 1.0	0.5 ± 1.4	0.407		22.5 ± 0.7	22.6 ± 0.7	0.2 ± 0.5	0.4256		22.2 ± 0.7	22.8 ± 0.7	0.6 ± 0.3	0.0005		22.7 ± 0.7	22.3 ± 0.7	0.4 ± 0.5	0.0997		22.2 ± 1.0	22.3 ± 1.0	22.7 ± 1.0	22.9 ± 1.0	0.6463		21.2 ± 1.0	23.4 ± 1.0	21.7 ± 1.0	23.9 ± 1.0	0.8846		21.3 ± 0.8	23.6 ± 0.8	21.6 ± 0.8	23.7 ± 0.8	0.7289		0.6302	n.a.	n.a.	n.a.
Trait measured in standard cages (SC)
	MDFT [g]		0.80 ± 0.57	-2.47 ± 0.56	3.28 ± 0.72	<.0001		-1.49 ± 0.59	-0.18 ± 0.56	1.30 ± 0.74	0.0022		-0.78 ± 0.47	-0.89 ± 0.46	0.11 ± 0.31	0.4459		-0.78 ± 0.45	-0.89 ± 0.48	0.10 ± 0.30	0.5074		n.a.	n.a.	n.a.	n.a.		-1.44 ± 0.63	-1.54 ± 0.61	-0.12 ± 0.60	-0.25 ± 0.59	0.9188		0.31 ± 0.78	-3.28 ± 0.77	1.30 ± 0.76	-1.67 ± 0.76	0.3691		0.95 ± 0.60	-2.51 ± 0.59	0.65 ± 0.59	-2.44 ± 0.59	0.1317		0.3173	n.a.	0.0125	n.a.
Trait measured in individually-ventilated metabolic cages (IVC)
	MDFT [g]		1.26 ± 0.40	-0.10 ± 0.39	1.35 ± 0.49	0.0003		0.00 ± 0.42	1.16 ± 0.42	1.16 ± 0.53	0.0013		0.62 ± 0.35	0.54 ± 0.36	0.09 ± 0.25	0.4602		0.70 ± 0.35	0.46 ± 0.36	0.23 ± 0.23	0.0465		n.a.	n.a.	n.a.	n.a.		-0.05 ± 0.45	0.06 ± 0.45	1.30 ± 0.44	1.01 ± 0.45	0.1002		0.85 ± 0.52	-0.84 ± 0.50	1.67 ± 0.50	0.65 ± 0.51	0.1457		1.25 ± 0.44	0.00 ± 0.41	1.26 ± 0.43	-0.19 ± 0.44	0.3835		0.3283	n.a.	n.a.	0.0518
	FC [g/day]		5.29 ± 0.28	5.95 ± 0.27	0.66 ± 0.19	0.0001		5.30 ± 0.35	5.93 ± 0.35	0.62 ± 0.46	0.0157		5.62 ± 0.28	5.61 ± 0.28	0.02 ± 0.19	0.8096		5.63 ± 0.28	5.60 ± 0.28	0.03 ± 0.21	0.7355		n.a.	n.a.	n.a.	n.a.		5.26 ± 0.36	5.35 ± 0.36	5.99 ± 0.35	5.86 ± 0.36	0.1289		5.08 ± 0.03	5.53 ± 0.30	5.49 ± 0.32	6.36 ± 0.66	0.0327		5.26 ± 0.33	5.99 ± 0.64	5.31 ± -0.02	5.91 ± 0.35	0.3827		0.8158	n.a.	n.a.	0.0802
	ADE [%]		79.1 ± 0.8	57.6 ± 0.8	21.5 ± 0.9	<.0001		68.4 ± 0.9	68.3 ± 0.9	0.1 ± 1.1	0.833		68.5 ± 0.8	68.2 ± 0.8	0.3 ± 0.6	0.2899		68.0 ± 0.8	68.6 ± 0.8	0.6 ± 0.5	0.0255		n.a.	n.a.	n.a.	n.a.		68.5 ± 1.0	68.2 ± 0.9	68.4 ± 0.9	68.1 ± 1.0	0.9297		79.1 ± 1.1	57.7 ± 1.0	79.1 ± 1.0	57.5 ± 1.0	0.7817		79.5 ± 0.9	57.5 ± 0.8	78.7 ± 0.9	57.7 ± 0.9	0.0325		0.6604	n.a.	0.0189	n.a.
	FD [g/day]		4.15 ± 0.16	3.39 ± 0.15	0.76 ± 0.13	<.0001		3.58 ± 0.18	3.96 ± 0.18	0.38 ± 0.23	0.0063		3.78 ± 0.15	3.76 ± 0.15	0.02 ± 0.08	0.6089		3.76 ± 0.15	3.77 ± 0.15	0.01 ± 0.11	0.8895		n.a.	n.a.	n.a.	n.a.		3.55 ± 0.19	3.61 ± 0.19	4.01 ± 0.18	3.91 ± 0.19	0.0725		3.97 ± 0.20	3.18 ± 0.19	4.33 ± 0.20	3.59 ± 0.19	0.6714		4.16 ± 0.17	3.40 ± 0.16	4.14 ± 0.17	3.37 ± 0.17	0.9021		0.9263	n.a.	0.0292	0.0957
[truncated: 10 more columns]

## Sheet: S6_PERMANOVA_Pval_r2
Table S6. Results of PERMANOVA models for unweighted (A) and weighed (B) UniFrac beta-diversity distances: fraction of variation explained (r2; %) and p-values of the main factors (indiv. = focal individual; coh. = cohabitatnt), interactions and covariates included in the final models. The analyses, performd with adonis2 R function, were performed for all animals, and split by diet and individual…
	experimental goup				diet		indiv. line type		coh. line type		sex		cage type		indiv. × coh. line type		indiv. line type × diet		coh. line type × diet		indiv. × coh. line type × diet		cage type × diet		litter size at weaning		mass at day 0		date		time at day 5	time at day 5
	diet	indiv.	coh.		r2%	p	r2%	p	r2%	p	r2%	p	r2%	p	r2%	p	r2%	p	r2%	p	r2%	p	r2%	p	r2%	p	r2%	p	r2%	p	r2%	p
A) Results for unweighted UniFrac distances (comparison of community composition)
Both types of individuals and cohabitants
	both	both	both		8.14604	0.0001	1.18263	0.0001	0.185279	0.044	0.280653	0.0005	0.188185	0.0403	0.132981	0.3874	0.221117	0.008	0.121146	0.5781	0.110663	0.7581	0.287355	0.0009	0.219112	0.0102	0.291802	0.0001	0.222653	0.0077	0.161316	0.1194
	SD	both	both		n.a.	n.a.	1.42788	0.0001	0.352763	0.1252	0.378531	0.0665	0.428637	0.02	0.302427	0.3671	n.a.	n.a.	n.a.	n.a.	n.a.	n.a.	n.a.	n.a.	0.309567	0.3223	0.518136	0.0019	0.354502	0.1195	0.379015	0.0664
	LQD	both	both		n.a.	n.a.	1.55676	0.0001	0.303226	0.2483	0.49738	0.0017	0.543917	0.0004	0.224184	0.8765	n.a.	n.a.	n.a.	n.a.	n.a.	n.a.	n.a.	n.a.	0.36577	0.0484	0.376681	0.0355	0.440314	0.0068	0.266505	0.5357
Split by diet and individual's or cohabitant's line type
	SD	both	C		n.a.	n.a.	1.62301	0.0001	n.a.	n.a.	0.790795	0.05	0.874007	0.0183	n.a.	n.a.	n.a.	n.a.	n.a.	n.a.	n.a.	n.a.	n.a.	n.a.	0.555142	0.568	0.894908	0.0151	0.647506	0.2456	0.76503	0.061
	SD	both	H		n.a.	n.a.	1.83965	0.0001	n.a.	n.a.	0.54365	0.6111	0.534119	0.6531	n.a.	n.a.	n.a.	n.a.	n.a.	n.a.	n.a.	n.a.	n.a.	n.a.	0.732372	0.0873	0.712971	0.1132	0.546244	0.5999	0.506149	0.7545
	SD	C	both		n.a.	n.a.	n.a.	n.a.	0.676615	0.1973	0.680794	0.1988	0.546848	0.6188	n.a.	n.a.	n.a.	n.a.	n.a.	n.a.	n.a.	n.a.	n.a.	n.a.	0.698944	0.159	1.17201	0.0005	0.616401	0.3629	0.612402	0.3742
	SD	H	both		n.a.	n.a.	n.a.	n.a.	0.640975	0.268	0.516519	0.7431	0.845482	0.0243	n.a.	n.a.	n.a.	n.a.	n.a.	n.a.	n.a.	n.a.	n.a.	n.a.	0.702585	0.1373	0.837172	0.0273	0.668235	0.2041	0.866836	0.0204
	LQD	both	C		n.a.	n.a.	1.6863	0.0001	n.a.	n.a.	0.723942	0.0498	0.892441	0.0045	n.a.	n.a.	n.a.	n.a.	n.a.	n.a.	n.a.	n.a.	n.a.	n.a.	0.431689	0.8873	0.486475	0.6889	0.690439	0.0758	0.7668	0.0283
	LQD	both	H		n.a.	n.a.	1.88454	0.0001	n.a.	n.a.	0.798494	0.0231	0.766668	0.0347	n.a.	n.a.	n.a.	n.a.	n.a.	n.a.	n.a.	n.a.	n.a.	n.a.	0.756672	0.0423	0.7041	0.0867	0.703659	0.0869	0.545528	0.5568
	LQD	C	both		n.a.	n.a.	n.a.	n.a.	0.583097	0.4071	0.860896	0.0107	1.05089	0.0007	n.a.	n.a.	n.a.	n.a.	n.a.	n.a.	n.a.	n.a.	n.a.	n.a.	0.700707	0.1189	0.90298	0.0066	0.768009	0.0442	0.740527	0.0655
	LQD	H	both		n.a.	n.a.	n.a.	n.a.	0.494567	0.706	0.754523	0.0342	0.865938	0.0055	n.a.	n.a.	n.a.	n.a.	n.a.	n.a.	n.a.	n.a.	n.a.	n.a.	0.756443	0.0368	0.689359	0.0874	0.79296	0.0182	0.758058	0.0294
B) Results for weighted UniFrac distances (comaprison of community structure)
Both types of individuals and cohabitants
	both	both	both		24.8852	0.0001	0.832546	0.0001	0.0787609	0.6365	0.233299	0.0392	0.184145	0.0887	0.136142	0.216	0.475635	0.0011	0.0457398	0.9359	0.0707715	0.7161	0.567984	0.0004	0.124797	0.2713	0.19792	0.068	0.178002	0.0932	0.167607	0.1219
	SD	both	both		n.a.	n.a.	1.68805	0.0001	0.160779	0.8364	0.644727	0.0287	0.599463	0.0407	0.234142	0.5781	n.a.	n.a.	n.a.	n.a.	n.a.	n.a.	n.a.	n.a.	0.349106	0.2692	0.720649	0.0172	0.364269	0.2277	0.429708	0.1454
	LQD	both	both		n.a.	n.a.	1.32345	0.0001	0.155162	0.91	0.501868	0.0385	1.246	0.0001	0.313419	0.2851	n.a.	n.a.	n.a.	n.a.	n.a.	n.a.	n.a.	n.a.	0.189434	0.7792	0.252442	0.5059	0.460687	0.0594	0.198892	0.7454
Split by diet and individual's or cohabitant's line type
	SD	both	C		n.a.	n.a.	2.44696	0.001	n.a.	n.a.	0.767223	0.1982	1.29531	0.0279	n.a.	n.a.	n.a.	n.a.	n.a.	n.a.	n.a.	n.a.	n.a.	n.a.	1.07175	0.0698	0.907355	0.122	0.592965	0.3754	0.776947	0.1953
	SD	both	H		n.a.	n.a.	1.41327	0.0182	n.a.	n.a.	0.798106	0.1953	0.577771	0.4171	n.a.	n.a.	n.a.	n.a.	n.a.	n.a.	n.a.	n.a.	n.a.	n.a.	0.617302	0.3683	0.905824	0.1246	0.790826	0.1872	0.489383	0.5533
	SD	C	both		n.a.	n.a.	n.a.	n.a.	0.447288	0.6156	0.833229	0.1824	0.232359	0.9419	n.a.	n.a.	n.a.	n.a.	n.a.	n.a.	n.a.	n.a.	n.a.	n.a.	0.383841	0.7296	2.40071	0.0009	0.560293	0.4462	0.217091	0.9544
	SD	H	both		n.a.	n.a.	n.a.	n.a.	0.336363	0.8194	1.10558	0.0587	1.6232	0.0114	n.a.	n.a.	n.a.	n.a.	n.a.	n.a.	n.a.	n.a.	n.a.	n.a.	0.680708	0.2886	0.576364	0.4263	0.461429	0.5993	1.19987	0.0451
	LQD	both	C		n.a.	n.a.	1.35929	0.0046	n.a.	n.a.	0.770018	0.1252	1.45971	0.0025	n.a.	n.a.	n.a.	n.a.	n.a.	n.a.	n.a.	n.a.	n.a.	n.a.	0.335995	0.8556	0.331187	0.8647	0.501659	0.4795	0.523447	0.439
	LQD	both	H		n.a.	n.a.	1.66803	0.0022	n.a.	n.a.	0.715605	0.1971	1.16087	0.0226	n.a.	n.a.	n.a.	n.a.	n.a.	n.a.	n.a.	n.a.	n.a.	n.a.	0.391846	0.78	0.574763	0.3926	0.765553	0.1597	0.344714	0.8737
	LQD	C	both		n.a.	n.a.	n.a.	n.a.	0.519689	0.5193	0.641954	0.2984	1.56982	0.0035	n.a.	n.a.	n.a.	n.a.	n.a.	n.a.	n.a.	n.a.	n.a.	n.a.	0.415077	0.7413	0.410495	0.752	0.394024	0.7856	0.55282	0.4497
	LQD	H	both		n.a.	n.a.	n.a.	n.a.	0.493485	0.5086	0.82081	0.1006	1.36904	0.0053	n.a.	n.a.	n.a.	n.a.	n.a.	n.a.	n.a.	n.a.	n.a.	n.a.	0.338582	0.8593	0.819947	0.0962	1.15739	0.0148	0.591629	0.3198

## Sheet: S7_RelAbund_Mean_SD
Table S7. Prevalence (fraction of individuals where a taxon was detected) and mean ± SD relative abundance (% reads) of bacterial phyla and genera in bank vole caecal samples. The values are calculated separately for groups determined by presence of Ci, and within groups determined by categorical factors used in statistical models. Only genera present in at least 10% of the Ci-free group animals …
				Prevalence (% individuals)								Relative abundance (% reads): Ci-present group				Relative abundance (% reads): Ci-free group
				Ci-		Ci-free						diet				diet			focal individual's line type		cohabitant's line type		sex		cage type		indiv. × coh. line type				indiv. line type × diet				coh. line type × diet				indiv. line type × sex				coh. line type × sex				sex × diet
ITax	Phylum	Family	Genus	present		both	C, SD	C, LQD	H, SD	H, LQD		both	SD	LQD		both	SD	LQD	C	H	C	H	male	female	SC	IVC	CC	CH	HC	HH	C, SD	C, LQD	H, SD	H, LQD	C, SD	C, LQD	H, SD	H, LQD	C, male	C, female	H, male	H, female	C, male	C, female	H, male	H, female	male, SD	male, LQD	female, SD
1	Firmicutes			100		100	100	100	100	100		34.37 ± 6.50	35.14 ± 6.91	32.91 ± 5.52		50.21 ± 6.17	49.88 ± 7.12	50.53 ± 5.10	50.14 ± 6.33	50.28 ± 6.02	50.15 ± 5.88	50.28 ± 6.47	50.24 ± 6.10	50.18 ± 6.26	50.00 ± 6.17	50.45 ± 6.18	50.33 ± 5.72	49.98 ± 6.80	50.01 ± 6.01	50.63 ± 6.04	50.20 ± 7.49	50.09 ± 4.98	49.57 ± 6.74	50.96 ± 5.19	49.68 ± 6.85	50.59 ± 4.79	50.08 ± 7.40	50.47 ± 5.42	50.02 ± 6.33	50.26 ± 6.34	50.46 ± 5.89	50.10 ± 6.18	49.97 ± 5.79	50.34 ± 5.99	50.52 ± 6.41	50.01 ± 6.53	50.32 ± 6.89	50.18 ± 5.28	49.43 ± 7.34
2	Bacteroidota			100		100	100	100	100	100		41.28 ± 6.39	41.78 ± 6.81	40.32 ± 5.55		27.08 ± 5.66	25.69 ± 6.09	28.40 ± 4.87	27.61 ± 5.99	26.56 ± 5.28	27.12 ± 5.24	27.04 ± 6.07	26.86 ± 5.72	27.31 ± 5.59	27.52 ± 5.65	26.58 ± 5.64	27.46 ± 5.31	27.72 ± 6.51	26.84 ± 5.18	26.21 ± 5.40	26.37 ± 6.53	28.80 ± 5.15	25.02 ± 5.56	28.02 ± 4.57	25.70 ± 5.61	28.43 ± 4.51	25.68 ± 6.55	28.37 ± 5.24	27.43 ± 6.22	27.79 ± 5.76	26.31 ± 5.17	26.83 ± 5.40	26.94 ± 5.42	27.31 ± 5.06	26.78 ± 6.03	27.31 ± 6.11	25.24 ± 5.92	28.37 ± 5.10	26.16 ± 6.24
3	Desulfobacterota			100		100	100	100	100	100		6.31 ± 2.87	5.84 ± 2.91	7.19 ± 2.64		9.04 ± 3.97	6.95 ± 3.34	11.04 ± 3.47	8.47 ± 3.93	9.60 ± 3.94	9.10 ± 3.84	8.98 ± 4.11	9.29 ± 4.13	8.78 ± 3.79	8.72 ± 3.82	9.41 ± 4.11	8.41 ± 3.69	8.53 ± 4.13	9.66 ± 3.88	9.52 ± 4.02	6.27 ± 3.13	10.61 ± 3.42	7.63 ± 3.42	11.45 ± 3.48	7.13 ± 3.39	10.93 ± 3.30	6.77 ± 3.29	11.15 ± 3.65	8.87 ± 4.04	8.06 ± 3.78	9.70 ± 4.19	9.50 ± 3.66	9.36 ± 3.98	8.83 ± 3.69	9.22 ± 4.30	8.72 ± 3.89	6.93 ± 3.19	11.50 ± 3.68	6.97 ± 3.50
4	Spirochaetota			50.9091		96.6667	98.2143	95.9538	96.4497	96.1111		0.061 ± 0.275	0.059 ± 0.298	0.066 ± 0.233		4.52 ± 6.56	7.93 ± 7.94	1.27 ± 1.49	4.86 ± 6.85	4.19 ± 6.25	4.56 ± 6.60	4.48 ± 6.52	4.38 ± 6.19	4.67 ± 6.93	4.51 ± 6.65	4.53 ± 6.46	5.10 ± 6.88	4.67 ± 6.83	4.14 ± 6.35	4.25 ± 6.15	8.39 ± 8.23	1.44 ± 1.69	7.46 ± 7.64	1.11 ± 1.23	8.04 ± 8.05	1.34 ± 1.50	7.82 ± 7.85	1.19 ± 1.47	4.62 ± 6.63	5.11 ± 7.07	4.15 ± 5.75	4.22 ± 6.77	4.40 ± 6.43	4.73 ± 6.78	4.36 ± 5.96	4.60 ± 7.09	7.76 ± 7.43	1.22 ± 1.41	8.09 ± 8.46
5	Campilobacterota			98.1818		86.2319	90.4762	94.2197	73.9645	86.1111		6.79 ± 4.94	5.51 ± 4.72	9.22 ± 4.53		2.95 ± 3.28	2.30 ± 2.56	3.57 ± 3.74	3.23 ± 2.97	2.68 ± 3.54	2.90 ± 3.29	3.00 ± 3.28	2.97 ± 3.31	2.93 ± 3.26	3.34 ± 3.62	2.52 ± 2.80	3.31 ± 2.96	3.15 ± 2.98	2.57 ± 3.50	2.82 ± 3.60	2.57 ± 2.24	3.86 ± 3.43	2.03 ± 2.83	3.30 ± 4.01	2.19 ± 2.40	3.56 ± 3.82	2.40 ± 2.71	3.59 ± 3.67	3.44 ± 3.03	3.00 ± 2.90	2.52 ± 3.50	2.86 ± 3.59	2.96 ± 3.25	2.85 ± 3.33	2.99 ± 3.37	3.02 ± 3.18	2.28 ± 2.58	3.62 ± 3.76	2.32 ± 2.55
6	Proteobacteria			100		100	100	100	100	100		4.37 ± 2.43	4.52 ± 2.61	4.09 ± 2.09		2.87 ± 1.99	3.49 ± 2.21	2.28 ± 1.54	2.58 ± 1.77	3.16 ± 2.15	2.88 ± 1.96	2.86 ± 2.02	2.88 ± 1.95	2.86 ± 2.04	2.75 ± 1.91	3.00 ± 2.07	2.55 ± 1.71	2.60 ± 1.83	3.15 ± 2.11	3.17 ± 2.20	2.90 ± 1.88	2.27 ± 1.61	4.08 ± 2.37	2.29 ± 1.46	3.51 ± 2.21	2.30 ± 1.48	3.47 ± 2.22	2.26 ± 1.60	2.53 ± 1.72	2.63 ± 1.83	3.21 ± 2.10	3.10 ± 2.20	2.95 ± 2.09	2.81 ± 1.82	2.80 ± 1.80	2.92 ± 2.24	3.47 ± 2.12	2.33 ± 1.59	3.51 ± 2.31
7	Deferribacterota			74.5455		93.7681	88.0952	99.422	88.7574	98.3333		0.71 ± 1.99	0.34 ± 0.83	1.43 ± 3.11		1.58 ± 1.66	1.50 ± 1.79	1.65 ± 1.53	1.34 ± 1.65	1.81 ± 1.65	1.52 ± 1.60	1.64 ± 1.72	1.56 ± 1.67	1.60 ± 1.65	1.55 ± 1.66	1.61 ± 1.67	1.07 ± 1.37	1.57 ± 1.81	1.87 ± 1.67	1.72 ± 1.61	1.17 ± 1.64	1.51 ± 1.64	1.83 ± 1.88	1.79 ± 1.40	1.44 ± 1.71	1.59 ± 1.49	1.56 ± 1.87	1.72 ± 1.57	1.31 ± 1.65	1.38 ± 1.65	1.80 ± 1.67	1.82 ± 1.63	1.59 ± 1.61	1.44 ± 1.59	1.52 ± 1.74	1.76 ± 1.70	1.61 ± 1.81	1.51 ± 1.54	1.39 ± 1.77
8	Verrucomicrobiota			80		93.7681	99.4048	91.9075	97.0414	87.2222		0.76 ± 0.98	0.97 ± 1.11	0.38 ± 0.50		1.04 ± 1.32	1.62 ± 1.52	0.49 ± 0.75	1.10 ± 1.23	0.98 ± 1.39	1.08 ± 1.45	1.01 ± 1.17	1.07 ± 1.38	1.01 ± 1.25	0.89 ± 1.16	1.21 ± 1.45	1.09 ± 1.38	1.11 ± 1.10	1.06 ± 1.50	0.88 ± 1.23	1.60 ± 1.32	0.63 ± 0.93	1.65 ± 1.70	0.35 ± 0.50	1.72 ± 1.66	0.48 ± 0.87	1.53 ± 1.35	0.49 ± 0.60	1.12 ± 1.33	1.09 ± 1.13	1.02 ± 1.43	0.94 ± 1.35	1.11 ± 1.57	1.04 ± 1.32	1.03 ± 1.16	0.98 ± 1.17	1.67 ± 1.56	0.50 ± 0.87	1.57 ± 1.47
9	Actinobacteriota			98.1818		100	100	100	100	100		1.50 ± 2.60	2.23 ± 2.98	0.14 ± 0.12		0.48 ± 0.65	0.43 ± 0.89	0.53 ± 0.27	0.42 ± 0.36	0.54 ± 0.84	0.48 ± 0.50	0.48 ± 0.78	0.54 ± 0.79	0.42 ± 0.46	0.47 ± 0.66	0.50 ± 0.64	0.43 ± 0.39	0.41 ± 0.33	0.52 ± 0.58	0.57 ± 1.09	0.29 ± 0.38	0.55 ± 0.28	0.58 ± 1.18	0.51 ± 0.26	0.42 ± 0.66	0.53 ± 0.27	0.45 ± 1.07	0.52 ± 0.27	0.43 ± 0.36	0.41 ± 0.35	0.64 ± 1.04	0.43 ± 0.54	0.54 ± 0.59	0.41 ± 0.39	0.54 ± 0.96	0.43 ± 0.52	0.52 ± 1.10	0.55 ± 0.29	0.34 ± 0.59
10	Cyanobacteria			92.7273		91.5942	91.0714	91.3295	94.0828	90		1.21 ± 1.85	1.35 ± 2.08	0.93 ± 1.33		0.19 ± 0.28	0.19 ± 0.30	0.19 ± 0.26	0.21 ± 0.32	0.17 ± 0.24	0.17 ± 0.23	0.21 ± 0.33	0.17 ± 0.28	0.21 ± 0.28	0.22 ± 0.32	0.15 ± 0.22	0.21 ± 0.27	0.21 ± 0.36	0.14 ± 0.18	0.20 ± 0.29	0.22 ± 0.36	0.20 ± 0.26	0.15 ± 0.21	0.18 ± 0.26	0.15 ± 0.21	0.19 ± 0.24	0.22 ± 0.37	0.19 ± 0.28	0.19 ± 0.35	0.23 ± 0.28	0.15 ± 0.20	0.19 ± 0.28	0.14 ± 0.17	0.21 ± 0.27	0.20 ± 0.36	0.21 ± 0.29	0.18 ± 0.36	0.16 ± 0.19	0.20 ± 0.23
11	Patescibacteria			1.81818		81.4493	65.4762	92.4855	74.5562	92.2222		0.0003 ± 0.0020	0.0004 ± 0.0024	0.0000 ± 0.0000		0.037 ± 0.036	0.016 ± 0.017	0.056 ± 0.038	0.038 ± 0.038	0.035 ± 0.033	0.038 ± 0.037	0.035 ± 0.034	0.038 ± 0.040	0.035 ± 0.031	0.036 ± 0.034	0.037 ± 0.037	0.040 ± 0.043	0.036 ± 0.034	0.036 ± 0.032	0.034 ± 0.035	0.017 ± 0.019	0.058 ± 0.041	0.015 ± 0.016	0.054 ± 0.035	0.016 ± 0.016	0.058 ± 0.039	0.017 ± 0.019	0.054 ± 0.036	0.039 ± 0.042	0.036 ± 0.033	0.037 ± 0.037	0.034 ± 0.029	0.040 ± 0.041	0.035 ± 0.032	0.036 ± 0.038	0.035 ± 0.030	0.015 ± 0.017	0.059 ± 0.043	0.017 ± 0.018
13	Fusobacteriota			32.7273		0	0	0	0	0		2.63 ± 4.30	2.27 ± 3.40	3.33 ± 5.67		0 ± 0	0 ± 0	0 ± 0	0 ± 0	0 ± 0	0 ± 0	0 ± 0	0 ± 0	0 ± 0	0 ± 0	0 ± 0	0 ± 0	0 ± 0	0 ± 0	0 ± 0	0 ± 0	0 ± 0	0 ± 0	0 ± 0	0 ± 0	0 ± 0	0 ± 0	0 ± 0	0 ± 0	0 ± 0	0 ± 0	0 ± 0	0 ± 0	0 ± 0	0 ± 0	0 ± 0	0 ± 0	0 ± 0	0 ± 0
12	__			1.81818		0.434783	0	1.15607	0.591716	0		0.0001 ± 0.0008	0.0002 ± 0.0010	0.0000 ± 0.0000		0.0001 ± 0.0009	0.0000 ± 0.0007	0.0001 ± 0.0010	0.0001 ± 0.0010	0.0000 ± 0.0007	0.0001 ± 0.0013	0.0000 ± 0.0000	0.0001 ± 0.0009	0.0000 ± 0.0008	0.0000 ± 0.0007	0.0001 ± 0.0011	0.0002 ± 0.0016	0.0000 ± 0.0000	0.0001 ± 0.0010	0.0000 ± 0.0000	0.0000 ± 0.0000	0.0002 ± 0.0015	0.0001 ± 0.0010	0.0000 ± 0.0000	0.0001 ± 0.0010	0.0001 ± 0.0014	0.0000 ± 0.0000	0.0000 ± 0.0000	0.0001 ± 0.0009	0.0001 ± 0.0012	0.0001 ± 0.0010	0.0000 ± 0.0000	0.0001 ± 0.0013	0.0001 ± 0.0012	0.0000 ± 0.0000	0.0000 ± 0.0000	0.0001 ± 0.0010	0.0001 ± 0.0009	0.0000 ± 0.0000
159	Firmicutes	Lachnospiraceae	Lachnospiraceae_NK4A136_group	32.7273		100	100	100	100	100		1.25 ± 2.79	0.93 ± 2.18	1.86 ± 3.68		8.29 ± 2.65	7.15 ± 2.57	9.38 ± 2.22	8.44 ± 2.77	8.15 ± 2.52	8.39 ± 2.62	8.20 ± 2.67	8.28 ± 2.53	8.31 ± 2.77	8.12 ± 2.45	8.48 ± 2.84	8.65 ± 2.74	8.26 ± 2.79	8.18 ± 2.50	8.12 ± 2.54	7.26 ± 2.79	9.58 ± 2.23	7.05 ± 2.34	9.19 ± 2.21	7.28 ± 2.55	9.42 ± 2.24	7.03 ± 2.60	9.34 ± 2.22	8.45 ± 2.53	8.42 ± 3.00	8.12 ± 2.52	8.20 ± 2.52	8.48 ± 2.48	8.29 ± 2.76	8.08 ± 2.56	8.33 ± 2.79	7.15 ± 2.41	9.33 ± 2.16	7.16 ± 2.74
160	Firmicutes	Lachnospiraceae	uncultured	52.7273		100	100	100	100	100		1.40 ± 2.15	1.28 ± 1.92	1.63 ± 2.57		4.43 ± 2.12	3.02 ± 1.47	5.78 ± 1.74	4.58 ± 2.17	4.29 ± 2.07	4.54 ± 2.22	4.32 ± 2.02	4.47 ± 2.20	4.39 ± 2.05	4.47 ± 2.12	4.39 ± 2.13	4.88 ± 2.37	4.33 ± 1.96	4.27 ± 2.06	4.30 ± 2.09	3.18 ± 1.61	5.94 ± 1.73	2.85 ± 1.29	5.63 ± 1.74	3.16 ± 1.76	5.82 ± 1.80	2.87 ± 1.09	5.74 ± 1.68	4.66 ± 2.23	4.49 ± 2.10	4.28 ± 2.15	4.29 ± 1.99	4.61 ± 2.23	4.47 ± 2.21	4.32 ± 2.15	4.31 ± 1.86	3.01 ± 1.59	5.83 ± 1.77	3.03 ± 1.34
161	Firmicutes	Lachnospiraceae	__	100		100	100	100	100	100		13.77 ± 6.83	15.23 ± 5.37	11.01 ± 8.45		2.35 ± 1.28	2.37 ± 1.54	2.33 ± 0.97	2.36 ± 1.27	2.34 ± 1.30	2.38 ± 1.32	2.32 ± 1.24	2.33 ± 1.27	2.37 ± 1.29	2.36 ± 1.29	2.34 ± 1.27	2.37 ± 1.27	2.35 ± 1.27	2.39 ± 1.37	2.28 ± 1.21	2.34 ± 1.52	2.37 ± 0.96	2.39 ± 1.57	2.29 ± 0.99	2.41 ± 1.62	2.35 ± 0.98	2.32 ± 1.47	2.32 ± 0.97	2.39 ± 1.26	2.32 ± 1.28	2.27 ± 1.29	2.42 ± 1.31	2.35 ± 1.31	2.41 ± 1.34	2.31 ± 1.24	2.33 ± 1.25	2.33 ± 1.53	2.32 ± 0.98	2.40 ± 1.56
162	Firmicutes	Lachnospiraceae	Roseburia	69.0909		99.8551	100	100	100	99.4444		0.51 ± 0.62	0.56 ± 0.60	0.42 ± 0.66		2.32 ± 1.60	1.43 ± 0.95	3.17 ± 1.64	2.47 ± 1.78	2.18 ± 1.39	2.28 ± 1.50	2.36 ± 1.69	2.29 ± 1.49	2.35 ± 1.71	2.24 ± 1.49	2.41 ± 1.72	2.44 ± 1.68	2.49 ± 1.87	2.15 ± 1.34	2.21 ± 1.44	1.55 ± 1.06	3.36 ± 1.89	1.32 ± 0.80	2.97 ± 1.34	1.36 ± 0.77	3.13 ± 1.52	1.51 ± 1.09	3.20 ± 1.76	2.40 ± 1.57	2.54 ± 1.98	2.19 ± 1.40	2.16 ± 1.37	2.25 ± 1.45	2.31 ± 1.56	2.34 ± 1.52	2.38 ± 1.86	1.40 ± 0.86	3.13 ± 1.47	1.47 ± 1.03
163	Firmicutes	Lachnospiraceae	Lachnospiraceae_UCG-001	52.7273		98.5507	97.0238	98.8439	98.2249	100		0.12 ± 0.17	0.10 ± 0.14	0.15 ± 0.21		1.55 ± 1.29	1.79 ± 1.38	1.32 ± 1.15	1.64 ± 1.37	1.46 ± 1.20	1.47 ± 1.20	1.63 ± 1.37	1.55 ± 1.32	1.55 ± 1.26	1.58 ± 1.26	1.51 ± 1.32	1.50 ± 1.20	1.76 ± 1.49	1.45 ± 1.20	1.47 ± 1.21	1.95 ± 1.38	1.34 ± 1.30	1.63 ± 1.37	1.31 ± 0.99	1.66 ± 1.37	1.30 ± 0.99	1.91 ± 1.39	1.35 ± 1.30	1.61 ± 1.38	1.67 ± 1.37	1.48 ± 1.26	1.43 ± 1.13	1.48 ± 1.32	1.47 ± 1.07	1.62 ± 1.33	1.63 ± 1.43	1.78 ± 1.43	1.33 ± 1.18	1.80 ± 1.34
164	Firmicutes	Lachnospiraceae	Blautia	83.6364		98.8406	97.619	99.422	98.8166	99.4444		2.79 ± 3.41	2.02 ± 2.47	4.25 ± 4.42		0.69 ± 0.67	0.75 ± 0.65	0.63 ± 0.69	0.75 ± 0.70	0.63 ± 0.64	0.71 ± 0.71	0.67 ± 0.64	0.65 ± 0.65	0.73 ± 0.70	0.66 ± 0.66	0.72 ± 0.68	0.77 ± 0.74	0.74 ± 0.67	0.66 ± 0.68	0.59 ± 0.58	0.84 ± 0.68	0.67 ± 0.72	0.66 ± 0.61	0.60 ± 0.66	0.80 ± 0.72	0.62 ± 0.68	0.70 ± 0.57	0.64 ± 0.70	0.72 ± 0.69	0.79 ± 0.72	0.59 ± 0.60	0.67 ± 0.67	0.71 ± 0.73	0.71 ± 0.69	0.59 ± 0.55	0.75 ± 0.71	0.75 ± 0.67	0.56 ± 0.62	0.75 ± 0.63
165	Firmicutes	Lachnospiraceae	Lachnoclostridium	90.9091		100	100	100	100	100		2.38 ± 1.87	2.06 ± 1.87	3.00 ± 1.75		0.53 ± 0.44	0.25 ± 0.18	0.79 ± 0.45	0.54 ± 0.46	0.51 ± 0.42	0.55 ± 0.47	0.51 ± 0.41	0.55 ± 0.47	0.51 ± 0.40	0.54 ± 0.47	0.51 ± 0.40	0.60 ± 0.54	0.50 ± 0.37	0.51 ± 0.39	0.52 ± 0.46	0.27 ± 0.20	0.81 ± 0.48	0.23 ± 0.16	0.78 ± 0.42	0.25 ± 0.17	0.83 ± 0.48	0.26 ± 0.20	0.75 ± 0.42	0.59 ± 0.52	0.49 ± 0.38	0.50 ± 0.42	0.52 ± 0.42	0.59 ± 0.54	0.51 ± 0.38	0.51 ± 0.40	0.50 ± 0.43	0.24 ± 0.20	0.83 ± 0.48	0.26 ± 0.17
166	Firmicutes	Lachnospiraceae	A2	1.81818		93.4783	83.9286	98.2659	91.716	99.4444		0.0056 ± 0.0415	0.0085 ± 0.0512	0.0000 ± 0.0000		0.50 ± 0.65	0.14 ± 0.29	0.84 ± 0.71	0.53 ± 0.73	0.47 ± 0.56	0.50 ± 0.70	0.49 ± 0.60	0.49 ± 0.64	0.51 ± 0.66	0.52 ± 0.63	0.47 ± 0.67	0.59 ± 0.84	0.48 ± 0.62	0.44 ± 0.55	0.50 ± 0.58	0.15 ± 0.37	0.90 ± 0.80	0.13 ± 0.18	0.78 ± 0.61	0.14 ± 0.35	0.85 ± 0.76	0.14 ± 0.23	0.83 ± 0.65	0.52 ± 0.70	0.53 ± 0.76	0.46 ± 0.57	0.48 ± 0.55	0.50 ± 0.70	0.51 ± 0.70	0.48 ± 0.57	0.50 ± 0.62	0.14 ± 0.36	0.81 ± 0.67	0.13 ± 0.19
167	Firmicutes	Lachnospiraceae	[Eubacterium]_xylanophilum_group	0		97.3913	97.0238	97.1098	97.6331	97.7778		0 ± 0	0 ± 0	0 ± 0		0.48 ± 0.38	0.30 ± 0.23	0.66 ± 0.41	0.51 ± 0.41	0.45 ± 0.35	0.48 ± 0.38	0.48 ± 0.38	0.49 ± 0.39	0.47 ± 0.37	0.44 ± 0.34	0.52 ± 0.42	0.51 ± 0.41	0.51 ± 0.40	0.46 ± 0.35	0.45 ± 0.35	0.32 ± 0.27	0.69 ± 0.44	0.27 ± 0.19	0.62 ± 0.38	0.30 ± 0.24	0.65 ± 0.40	0.29 ± 0.22	0.66 ± 0.42	0.54 ± 0.43	0.48 ± 0.38	0.44 ± 0.34	0.47 ± 0.36	0.47 ± 0.36	0.50 ± 0.40	0.51 ± 0.42	0.45 ± 0.34	0.31 ± 0.24	0.65 ± 0.43	0.28 ± 0.23
168	Firmicutes	Lachnospiraceae	Lachnospiraceae_UCG-006	50.9091		99.4203	98.8095	100	98.8166	100		0.58 ± 0.93	0.40 ± 0.58	0.92 ± 1.32		0.41 ± 0.40	0.25 ± 0.31	0.58 ± 0.41	0.45 ± 0.44	0.38 ± 0.36	0.42 ± 0.39	0.41 ± 0.41	0.43 ± 0.43	0.40 ± 0.37	0.42 ± 0.39	0.40 ± 0.41	0.48 ± 0.45	0.43 ± 0.43	0.37 ± 0.32	0.39 ± 0.39	0.27 ± 0.35	0.62 ± 0.45	0.22 ± 0.27	0.53 ± 0.36	0.25 ± 0.32	0.58 ± 0.38	0.25 ± 0.30	0.57 ± 0.44	0.48 ± 0.48	0.42 ± 0.39	0.38 ± 0.36	0.39 ± 0.35	0.42 ± 0.42	0.41 ± 0.35	0.43 ± 0.43	0.40 ± 0.40	0.25 ± 0.33	0.59 ± 0.44	0.25 ± 0.28
169	Firmicutes	Lachnospiraceae	Tyzzerella	3.63636		97.1014	97.0238	98.2659	96.4497	96.6667		0.0044 ± 0.0240	0.0068 ± 0.0295	0.0000 ± 0.0000		0.41 ± 0.38	0.49 ± 0.43	0.34 ± 0.31	0.40 ± 0.38	0.41 ± 0.38	0.39 ± 0.37	0.43 ± 0.40	0.43 ± 0.41	0.39 ± 0.35	0.41 ± 0.37	0.41 ± 0.40	0.38 ± 0.37	0.42 ± 0.40	0.40 ± 0.36	0.43 ± 0.40	0.45 ± 0.42	0.36 ± 0.34	0.53 ± 0.43	0.31 ± 0.28	0.47 ± 0.41	0.32 ± 0.30	0.50 ± 0.44	0.36 ± 0.33	0.44 ± 0.43	0.37 ± 0.33	0.42 ± 0.40	0.41 ± 0.36	0.40 ± 0.40	0.38 ± 0.32	0.45 ± 0.42	0.40 ± 0.37	0.49 ± 0.45	0.37 ± 0.37	0.49 ± 0.41
170	Firmicutes	Lachnospiraceae	ASF356	3.63636		86.9565	94.0476	85.5491	87.574	81.1111		0.047 ± 0.248	0.072 ± 0.305	0.000 ± 0.000		0.34 ± 0.45	0.48 ± 0.55	0.20 ± 0.27	0.35 ± 0.43	0.32 ± 0.47	0.33 ± 0.43	0.34 ± 0.48	0.29 ± 0.39	0.38 ± 0.51	0.32 ± 0.44	0.36 ± 0.47	0.35 ± 0.43	0.36 ± 0.44	0.32 ± 0.43	0.32 ± 0.52	0.48 ± 0.53	0.23 ± 0.27	0.48 ± 0.57	0.17 ± 0.27	0.48 ± 0.52	0.19 ± 0.24	0.47 ± 0.58	0.21 ± 0.30	0.31 ± 0.40	0.40 ± 0.46	0.28 ± 0.37	0.36 ± 0.55	0.29 ± 0.36	0.38 ± 0.48	0.30 ± 0.42	0.39 ± 0.53	0.41 ± 0.47	0.19 ± 0.24	0.54 ± 0.61
171	Firmicutes	Lachnospiraceae	Coprococcus	0		22.1739	16.0714	17.341	23.0769	31.6667		0 ± 0	0 ± 0	0 ± 0		0.30 ± 1.26	0.47 ± 1.74	0.15 ± 0.39	0.22 ± 0.98	0.38 ± 1.47	0.22 ± 0.87	0.39 ± 1.55	0.27 ± 1.16	0.34 ± 1.35	0.33 ± 1.39	0.27 ± 1.09	0.17 ± 0.81	0.27 ± 1.11	0.26 ± 0.92	0.54 ± 1.95	0.34 ± 1.35	0.11 ± 0.35	0.59 ± 2.05	0.19 ± 0.43	0.31 ± 1.19	0.13 ± 0.36	0.63 ± 2.14	0.17 ± 0.43	0.17 ± 0.74	0.28 ± 1.18	0.37 ± 1.44	0.40 ± 1.51	0.26 ± 0.98	0.18 ± 0.74	0.29 ± 1.32	0.51 ± 1.76	0.42 ± 1.61	0.13 ± 0.36	0.52 ± 1.86
172	Firmicutes	Lachnospiraceae	Acetatifactor	1.81818		80.2899	70.8333	84.3931	75.1479	90		0.0007 ± 0.0049	0.0010 ± 0.0060	0.0000 ± 0.0000		0.26 ± 0.55	0.13 ± 0.29	0.38 ± 0.70	0.21 ± 0.46	0.30 ± 0.62	0.26 ± 0.50	0.26 ± 0.60	0.25 ± 0.49	0.27 ± 0.61	0.28 ± 0.61	0.23 ± 0.48	0.28 ± 0.58	0.16 ± 0.33	0.25 ± 0.43	0.37 ± 0.80	0.12 ± 0.32	0.30 ± 0.56	0.14 ± 0.26	0.46 ± 0.80	0.15 ± 0.31	0.36 ± 0.61	0.11 ± 0.27	0.40 ± 0.78	0.21 ± 0.45	0.21 ± 0.48	0.28 ± 0.53	0.33 ± 0.71	0.23 ± 0.44	0.29 ± 0.56	0.27 ± 0.55	0.24 ± 0.66	0.13 ± 0.34	0.36 ± 0.58	0.13 ± 0.23
173	Firmicutes	Lachnospiraceae	GCA-900066575	1.81818		95.942	89.2857	100	94.6746	99.4444		0.0011 ± 0.0080	0.0017 ± 0.0099	0.0000 ± 0.0000		0.20 ± 0.20	0.06 ± 0.12	0.34 ± 0.15	0.21 ± 0.21	0.20 ± 0.19	0.20 ± 0.18	0.20 ± 0.21	0.21 ± 0.22	0.20 ± 0.17	0.22 ± 0.21	0.18 ± 0.17	0.22 ± 0.20	0.20 ± 0.21	0.19 ± 0.16	0.21 ± 0.21	0.07 ± 0.17	0.34 ± 0.15	0.05 ± 0.05	0.34 ± 0.16	0.07 ± 0.10	0.33 ± 0.14	0.06 ± 0.15	0.34 ± 0.16	0.22 ± 0.24	0.19 ± 0.17	0.19 ± 0.19	0.20 ± 0.18	0.21 ± 0.19	0.20 ± 0.17	0.21 ± 0.24	0.20 ± 0.18	0.06 ± 0.14	0.35 ± 0.18	0.07 ± 0.10
174	Firmicutes	Lachnospiraceae	Lachnospiraceae_NK4B4_group	0		83.4783	72.0238	94.2197	72.7811	93.8889		0 ± 0	0 ± 0	0 ± 0		0.15 ± 0.17	0.04 ± 0.05	0.26 ± 0.18	0.16 ± 0.18	0.14 ± 0.16	0.16 ± 0.18	0.14 ± 0.16	0.15 ± 0.18	0.15 ± 0.17	0.15 ± 0.17	0.15 ± 0.17	0.18 ± 0.20	0.15 ± 0.17	0.15 ± 0.17	0.13 ± 0.15	0.04 ± 0.06	0.28 ± 0.19	0.04 ± 0.05	0.24 ± 0.17	0.05 ± 0.06	0.27 ± 0.19	0.04 ± 0.04	0.24 ± 0.17	0.16 ± 0.18	0.16 ± 0.18	0.14 ± 0.17	0.14 ± 0.15	0.16 ± 0.18	0.16 ± 0.19	0.14 ± 0.17	0.14 ± 0.14	0.04 ± 0.05	0.25 ± 0.19	0.05 ± 0.05
175	Firmicutes	Lachnospiraceae	Lachnospira	3.63636		62.4638	74.4048	57.8035	75.7396	43.3333		0.0063 ± 0.0389	0.0078 ± 0.0470	0.0034 ± 0.0147		0.096 ± 0.163	0.147 ± 0.196	0.048 ± 0.103	0.109 ± 0.182	0.084 ± 0.141	0.101 ± 0.180	0.092 ± 0.143	0.093 ± 0.158	0.099 ± 0.168	0.093 ± 0.157	0.099 ± 0.170	0.120 ± 0.214	0.100 ± 0.151	0.086 ± 0.147	0.081 ± 0.133	0.160 ± 0.220	0.059 ± 0.117	0.133 ± 0.168	0.037 ± 0.088	0.159 ± 0.216	0.047 ± 0.116	0.135 ± 0.173	0.049 ± 0.088	0.108 ± 0.193	0.111 ± 0.171	0.080 ± 0.115	0.088 ± 0.164	0.098 ± 0.185	0.103 ± 0.176	0.089 ± 0.126	0.095 ± 0.160	0.149 ± 0.197	0.041 ± 0.083	0.144 ± 0.195
176	Firmicutes	Lachnospiraceae	Tuzzerella	0		92.3188	86.9048	97.6879	88.1657	96.1111		0 ± 0	0 ± 0	0 ± 0		0.085 ± 0.093	0.040 ± 0.044	0.129 ± 0.105	0.088 ± 0.087	0.083 ± 0.098	0.081 ± 0.083	0.089 ± 0.101	0.081 ± 0.093	0.090 ± 0.092	0.099 ± 0.108	0.070 ± 0.069	0.088 ± 0.090	0.087 ± 0.084	0.076 ± 0.077	0.091 ± 0.119	0.042 ± 0.047	0.132 ± 0.094	0.037 ± 0.041	0.126 ± 0.115	0.035 ± 0.036	0.124 ± 0.092	0.044 ± 0.051	0.134 ± 0.117	0.085 ± 0.090	0.091 ± 0.084	0.077 ± 0.096	0.089 ± 0.099	0.078 ± 0.085	0.085 ± 0.082	0.084 ± 0.101	0.095 ± 0.101	0.042 ± 0.053	0.117 ± 0.107	0.038 ± 0.033
177	Firmicutes	Lachnospiraceae	Lachnospiraceae_FCS020_group	1.81818		89.1304	80.3571	95.3757	83.432	96.6667		0.0025 ± 0.0188	0.0039 ± 0.0232	0.0000 ± 0.0000		0.082 ± 0.159	0.028 ± 0.073	0.134 ± 0.197	0.082 ± 0.162	0.082 ± 0.156	0.079 ± 0.146	0.085 ± 0.172	0.076 ± 0.144	0.089 ± 0.174	0.094 ± 0.172	0.069 ± 0.142	0.075 ± 0.115	0.088 ± 0.193	0.083 ± 0.167	0.081 ± 0.144	0.029 ± 0.088	0.133 ± 0.198	0.026 ± 0.055	0.134 ± 0.198	0.026 ± 0.053	0.129 ± 0.182	0.030 ± 0.089	0.139 ± 0.212	0.087 ± 0.170	0.077 ± 0.154	0.065 ± 0.113	0.100 ± 0.192	0.065 ± 0.085	0.094 ± 0.188	0.087 ± 0.185	0.083 ± 0.158	0.028 ± 0.088	0.120 ± 0.169	0.027 ± 0.053
178	Firmicutes	Lachnospiraceae	Acetitomaculum	1.81818		73.0435	85.119	59.5376	88.7574	60		0.0016 ± 0.0116	0.0000 ± 0.0000	0.0045 ± 0.0198		0.055 ± 0.068	0.065 ± 0.056	0.046 ± 0.076	0.053 ± 0.067	0.057 ± 0.068	0.053 ± 0.065	0.057 ± 0.070	0.049 ± 0.062	0.061 ± 0.073	0.052 ± 0.065	0.059 ± 0.071	0.047 ± 0.064	0.058 ± 0.070	0.058 ± 0.066	0.056 ± 0.070	0.057 ± 0.050	0.049 ± 0.080	0.073 ± 0.060	0.042 ± 0.072	0.067 ± 0.058	0.040 ± 0.069	0.063 ± 0.053	0.051 ± 0.083	0.048 ± 0.060	0.058 ± 0.074	0.051 ± 0.063	0.064 ± 0.072	0.043 ± 0.052	0.064 ± 0.076	0.056 ± 0.070	0.058 ± 0.070	0.063 ± 0.054	0.037 ± 0.066	0.067 ± 0.058
179	Firmicutes	Lachnospiraceae	Oribacterium	0		65.0725	39.2857	82.0809	47.929	88.8889		0 ± 0	0 ± 0	0 ± 0		0.043 ± 0.064	0.014 ± 0.032	0.072 ± 0.073	0.037 ± 0.060	0.049 ± 0.067	0.044 ± 0.065	0.043 ± 0.063	0.048 ± 0.073	0.039 ± 0.052	0.047 ± 0.070	0.040 ± 0.056	0.040 ± 0.063	0.036 ± 0.058	0.047 ± 0.066	0.052 ± 0.068	0.013 ± 0.035	0.061 ± 0.070	0.015 ± 0.029	0.082 ± 0.076	0.015 ± 0.036	0.070 ± 0.074	0.013 ± 0.028	0.073 ± 0.074	0.043 ± 0.073	0.032 ± 0.042	0.053 ± 0.073	0.046 ± 0.059	0.048 ± 0.071	0.040 ± 0.058	0.048 ± 0.076	0.037 ± 0.046	0.016 ± 0.040	0.078 ± 0.084	0.012 ± 0.022
180	Firmicutes	Lachnospiraceae	Lachnospiraceae_AC2044_group	0		70.1449	59.5238	79.1908	57.9882	82.7778		0 ± 0	0 ± 0	0 ± 0		0.022 ± 0.034	0.013 ± 0.032	0.031 ± 0.034	0.024 ± 0.039	0.020 ± 0.028	0.022 ± 0.035	0.022 ± 0.034	0.023 ± 0.038	0.021 ± 0.030	0.023 ± 0.035	0.021 ± 0.033	0.025 ± 0.044	0.023 ± 0.035	0.020 ± 0.025	0.021 ± 0.032	0.014 ± 0.037	0.034 ± 0.039	0.013 ± 0.026	0.028 ± 0.029	0.014 ± 0.036	0.029 ± 0.033	0.012 ± 0.028	0.032 ± 0.036	0.027 ± 0.047	0.021 ± 0.030	0.020 ± 0.026	0.020 ± 0.030	0.025 ± 0.043	0.019 ± 0.023	0.022 ± 0.032	0.022 ± 0.035	0.015 ± 0.036	0.032 ± 0.038	0.011 ± 0.027
181	Firmicutes	Lachnospiraceae	[Ruminococcus]_gauvreauii_group	0		22.3188	24.4048	25.4335	17.1598	22.2222		0 ± 0	0 ± 0	0 ± 0		0.012 ± 0.041	0.009 ± 0.030	0.015 ± 0.050	0.016 ± 0.052	0.008 ± 0.027	0.013 ± 0.046	0.011 ± 0.035	0.012 ± 0.048	0.012 ± 0.034	0.010 ± 0.040	0.014 ± 0.043	0.019 ± 0.064	0.013 ± 0.039	0.008 ± 0.024	0.008 ± 0.030	0.011 ± 0.032	0.020 ± 0.065	0.007 ± 0.028	0.010 ± 0.026	0.009 ± 0.028	0.017 ± 0.058	0.009 ± 0.032	0.013 ± 0.039	0.015 ± 0.062	0.016 ± 0.040	0.008 ± 0.028	0.009 ± 0.026	0.014 ± 0.059	0.012 ± 0.028	0.009 ± 0.032	0.013 ± 0.039	0.008 ± 0.034	0.015 ± 0.058	0.010 ± 0.026
182	Firmicutes	Lachnospiraceae	[Ruminococcus]_torques_group	0		32.4638	31.5476	44.5087	26.0355	27.7778		0 ± 0	0 ± 0	0 ± 0		0.011 ± 0.028	0.008 ± 0.021	0.014 ± 0.033	0.014 ± 0.031	0.008 ± 0.024	0.010 ± 0.026	0.012 ± 0.030	0.013 ± 0.030	0.010 ± 0.026	0.010 ± 0.026	0.012 ± 0.030	0.015 ± 0.032	0.014 ± 0.030	0.007 ± 0.019	0.009 ± 0.029	0.010 ± 0.025	0.019 ± 0.035	0.006 ± 0.014	0.010 ± 0.030	0.009 ± 0.025	0.012 ± 0.027	0.006 ± 0.015	0.017 ± 0.038	0.017 ± 0.034	0.012 ± 0.028	0.009 ± 0.025	0.007 ± 0.023	0.013 ± 0.032	0.008 ± 0.018	0.013 ± 0.028	0.011 ± 0.032	0.009 ± 0.025	0.016 ± 0.033	0.006 ± 0.015
184	Firmicutes	Lachnospiraceae	Eisenbergiella	0		49.4203	26.7857	66.474	27.2189	75		0 ± 0	0 ± 0	0 ± 0		0.0100 ± 0.0151	0.0037 ± 0.0081	0.0159 ± 0.0177	0.0085 ± 0.0120	0.0114 ± 0.0176	0.0108 ± 0.0165	0.0091 ± 0.0135	0.0105 ± 0.0148	0.0094 ± 0.0155	0.0105 ± 0.0172	0.0094 ± 0.0125	0.0096 ± 0.0125	0.0075 ± 0.0115	0.0117 ± 0.0192	0.0110 ± 0.0155	0.0030 ± 0.0062	0.0138 ± 0.0137	0.0044 ± 0.0095	0.0180 ± 0.0207	0.0041 ± 0.0090	0.0170 ± 0.0193	0.0033 ± 0.0071	0.0148 ± 0.0158	0.0089 ± 0.0126	0.0080 ± 0.0113	0.0120 ± 0.0164	0.0107 ± 0.0188	0.0107 ± 0.0145	0.0109 ± 0.0185	0.0103 ± 0.0151	0.0078 ± 0.0116	0.0044 ± 0.0092	0.0162 ± 0.0166	0.0030 ± 0.0066
186	Firmicutes	Lachnospiraceae	Lachnospiraceae_UCG-010	1.81818		21.3043	27.381	19.6532	26.0355	12.7778		0.0010 ± 0.0076	0.0016 ± 0.0093	0.0000 ± 0.0000		0.0025 ± 0.0061	0.0030 ± 0.0064	0.0020 ± 0.0057	0.0030 ± 0.0071	0.0019 ± 0.0047	0.0025 ± 0.0062	0.0025 ± 0.0059	0.0024 ± 0.0055	0.0026 ± 0.0066	0.0022 ± 0.0060	0.0028 ± 0.0061	0.0029 ± 0.0073	0.0032 ± 0.0070	0.0021 ± 0.0052	0.0017 ± 0.0041	0.0037 ± 0.0076	0.0025 ± 0.0066	0.0024 ± 0.0048	0.0015 ± 0.0046	0.0031 ± 0.0061	0.0019 ± 0.0063	0.0029 ± 0.0067	0.0021 ± 0.0050	0.0032 ± 0.0065	0.0029 ± 0.0078	0.0017 ± 0.0042	0.0022 ± 0.0053	0.0025 ± 0.0057	0.0025 ± 0.0068	0.0024 ± 0.0053	0.0026 ± 0.0065	0.0030 ± 0.0059	0.0019 ± 0.0050	0.0031 ± 0.0069
187	Firmicutes	Lachnospiraceae	[Eubacterium]_fissicatena_group	0		22.3188	12.5	23.6994	15.3846	36.6667		0 ± 0	0 ± 0	0 ± 0		0.0023 ± 0.0050	0.0011 ± 0.0029	0.0035 ± 0.0062	0.0017 ± 0.0041	0.0029 ± 0.0057	0.0023 ± 0.0052	0.0023 ± 0.0049	0.0028 ± 0.0056	0.0018 ± 0.0043	0.0023 ± 0.0050	0.0023 ± 0.0051	0.0016 ± 0.0042	0.0018 ± 0.0041	0.0030 ± 0.0058	0.0029 ± 0.0056	0.0009 ± 0.0026	0.0025 ± 0.0051	0.0013 ± 0.0032	0.0045 ± 0.0070	0.0009 ± 0.0026	0.0037 ± 0.0065	0.0013 ± 0.0032	0.0032 ± 0.0059	0.0019 ± 0.0045	0.0014 ± 0.0037	0.0036 ± 0.0063	0.0022 ± 0.0049	0.0026 ± 0.0056	0.0021 ± 0.0047	0.0030 ± 0.0055	0.0015 ± 0.0039	0.0014 ± 0.0034	0.0041 ± 0.0068	0.0007 ± 0.0023
196	Firmicutes	Oscillospiraceae	uncultured	49.0909		100	100	100	100	100		1.38 ± 2.50	0.70 ± 1.12	2.67 ± 3.69		3.63 ± 1.61	2.77 ± 1.24	4.46 ± 1.49	3.79 ± 1.66	3.48 ± 1.56	3.60 ± 1.59	3.67 ± 1.63	3.56 ± 1.66	3.70 ± 1.56	3.72 ± 1.65	3.53 ± 1.57	3.85 ± 1.65	3.74 ± 1.66	3.40 ± 1.52	3.58 ± 1.60	2.92 ± 1.32	4.63 ± 1.50	2.62 ± 1.13	4.29 ± 1.47	2.70 ± 1.18	4.43 ± 1.48	2.83 ± 1.30	4.49 ± 1.51	3.71 ± 1.72	3.87 ± 1.59	3.43 ± 1.61	3.54 ± 1.51	3.56 ± 1.65	3.63 ± 1.54	3.57 ± 1.69	3.77 ± 1.58	2.65 ± 1.21	4.42 ± 1.58	2.89 ± 1.26
197	Firmicutes	Oscillospiraceae	Colidextribacter	34.5455		100	100	100	100	100		0.14 ± 0.33	0.11 ± 0.31	0.19 ± 0.37		0.65 ± 0.43	0.29 ± 0.14	0.99 ± 0.34	0.64 ± 0.43	0.66 ± 0.44	0.65 ± 0.43	0.65 ± 0.44	0.65 ± 0.44	0.65 ± 0.43	0.67 ± 0.44	0.63 ± 0.42	0.65 ± 0.43	0.64 ± 0.43	0.65 ± 0.43	0.67 ± 0.45	0.29 ± 0.12	0.99 ± 0.32	0.30 ± 0.15	1.00 ± 0.35	0.29 ± 0.15	0.98 ± 0.33	0.29 ± 0.12	1.01 ± 0.34	0.65 ± 0.43	0.63 ± 0.43	0.66 ± 0.45	0.66 ± 0.43	0.66 ± 0.43	0.64 ± 0.43	0.65 ± 0.45	0.66 ± 0.44	0.30 ± 0.15	0.99 ± 0.34	0.29 ± 0.12
198	Firmicutes	Oscillospiraceae	Oscillibacter	7.27273		100	100	100	100	100		0.055 ± 0.238	0.035 ± 0.146	0.092 ± 0.356		0.56 ± 0.36	0.45 ± 0.34	0.67 ± 0.34	0.53 ± 0.35	0.60 ± 0.37	0.56 ± 0.38	0.57 ± 0.34	0.53 ± 0.33	0.60 ± 0.39	0.60 ± 0.39	0.52 ± 0.32	0.55 ± 0.40	0.52 ± 0.30	0.57 ± 0.36	0.63 ± 0.38	0.43 ± 0.36	0.63 ± 0.31	0.47 ± 0.32	0.71 ± 0.37	0.43 ± 0.37	0.68 ± 0.35	0.46 ± 0.32	0.67 ± 0.34	0.50 ± 0.33	0.56 ± 0.37	0.55 ± 0.34	0.64 ± 0.40	0.50 ± 0.30	0.62 ± 0.44	0.55 ± 0.36	0.58 ± 0.32	0.42 ± 0.30	0.63 ± 0.33	0.48 ± 0.38
199	Firmicutes	Oscillospiraceae	UCG-005	0		96.5217	95.8333	97.1098	94.6746	98.3333		0 ± 0	0 ± 0	0 ± 0		0.31 ± 0.23	0.30 ± 0.22	0.31 ± 0.24	0.32 ± 0.24	0.30 ± 0.22	0.30 ± 0.23	0.32 ± 0.24	0.29 ± 0.24	0.32 ± 0.22	0.29 ± 0.23	0.32 ± 0.24	0.29 ± 0.22	0.33 ± 0.25	0.31 ± 0.23	0.29 ± 0.21	0.31 ± 0.22	0.32 ± 0.26	0.29 ± 0.22	0.31 ± 0.22	0.29 ± 0.23	0.31 ± 0.23	0.31 ± 0.22	0.32 ± 0.25	0.31 ± 0.26	0.32 ± 0.22	0.28 ± 0.22	0.32 ± 0.22	0.28 ± 0.23	0.33 ± 0.22	0.31 ± 0.25	0.32 ± 0.23	0.28 ± 0.22	0.31 ± 0.26	0.33 ± 0.22
200	Firmicutes	Oscillospiraceae	UCG-003	1.81818		99.7101	100	100	99.4083	99.4444		0.0040 ± 0.0296	0.0000 ± 0.0000	0.0116 ± 0.0504		0.21 ± 0.14	0.21 ± 0.14	0.22 ± 0.14	0.25 ± 0.16	0.18 ± 0.11	0.21 ± 0.14	0.21 ± 0.15	0.21 ± 0.14	0.22 ± 0.14	0.22 ± 0.14	0.21 ± 0.15	0.26 ± 0.15	0.25 ± 0.16	0.18 ± 0.11	0.17 ± 0.11	0.25 ± 0.16	0.26 ± 0.16	0.17 ± 0.11	0.18 ± 0.11	0.20 ± 0.13	0.23 ± 0.14	0.22 ± 0.15	0.21 ± 0.14	0.25 ± 0.16	0.26 ± 0.16	0.17 ± 0.10	0.18 ± 0.12	0.21 ± 0.14	0.22 ± 0.14	0.21 ± 0.14	0.22 ± 0.15	0.20 ± 0.14	0.21 ± 0.14	0.21 ± 0.15
201	Firmicutes	Oscillospiraceae	NK4A214_group	0		97.5362	97.0238	98.8439	95.2663	98.8889		0 ± 0	0 ± 0	0 ± 0		0.18 ± 0.15	0.07 ± 0.05	0.28 ± 0.14	0.18 ± 0.15	0.18 ± 0.15	0.18 ± 0.15	0.18 ± 0.15	0.19 ± 0.16	0.17 ± 0.13	0.17 ± 0.14	0.19 ± 0.16	0.17 ± 0.13	0.18 ± 0.16	0.19 ± 0.17	0.18 ± 0.13	0.08 ± 0.06	0.27 ± 0.14	0.07 ± 0.04	0.29 ± 0.14	0.07 ± 0.05	0.28 ± 0.14	0.07 ± 0.05	0.28 ± 0.13	0.18 ± 0.16	0.17 ± 0.13	0.19 ± 0.16	0.18 ± 0.14	0.19 ± 0.16	0.18 ± 0.14	0.18 ± 0.16	0.17 ± 0.13	0.07 ± 0.05	0.30 ± 0.15	0.08 ± 0.05
202	Firmicutes	Oscillospiraceae	__	3.63636		77.8261	57.7381	87.8613	70.4142	93.8889		0.0015 ± 0.0107	0.0000 ± 0.0003	0.0042 ± 0.0182		0.034 ± 0.055	0.019 ± 0.053	0.048 ± 0.052	0.028 ± 0.057	0.040 ± 0.051	0.034 ± 0.061	0.034 ± 0.047	0.036 ± 0.061	0.032 ± 0.047	0.035 ± 0.048	0.032 ± 0.062	0.031 ± 0.075	0.026 ± 0.037	0.036 ± 0.047	0.044 ± 0.056	0.017 ± 0.067	0.039 ± 0.043	0.021 ± 0.033	0.057 ± 0.059	0.021 ± 0.068	0.046 ± 0.050	0.018 ± 0.031	0.051 ± 0.054	0.034 ± 0.073	0.023 ± 0.033	0.038 ± 0.046	0.041 ± 0.057	0.037 ± 0.073	0.031 ± 0.045	0.035 ± 0.046	0.034 ± 0.049	0.021 ± 0.068	0.050 ± 0.050	0.017 ± 0.031
203	Firmicutes	Oscillospiraceae	UCG-002	0		33.6232	40.4762	39.3064	27.8107	27.2222		0 ± 0	0 ± 0	0 ± 0		0.033 ± 0.102	0.024 ± 0.076	0.041 ± 0.121	0.043 ± 0.118	0.022 ± 0.081	0.023 ± 0.071	0.042 ± 0.125	0.032 ± 0.114	0.034 ± 0.088	0.028 ± 0.093	0.038 ± 0.111	0.034 ± 0.089	0.051 ± 0.138	0.015 ± 0.052	0.031 ± 0.107	0.031 ± 0.088	0.055 ± 0.141	0.017 ± 0.061	0.028 ± 0.096	0.018 ± 0.047	0.028 ± 0.088	0.029 ± 0.096	0.055 ± 0.148	0.045 ± 0.138	0.042 ± 0.094	0.019 ± 0.082	0.025 ± 0.081	0.017 ± 0.048	0.030 ± 0.089	0.047 ± 0.152	0.037 ± 0.087	0.023 ± 0.082	0.040 ± 0.136	0.024 ± 0.069
204	Firmicutes	Oscillospiraceae	UCG-007	0		17.3913	0	30.6358	0.591716	36.6667		0 ± 0	0 ± 0	0 ± 0		0.0024 ± 0.0060	0.0000 ± 0.0004	0.0048 ± 0.0077	0.0020 ± 0.0052	0.0029 ± 0.0067	0.0021 ± 0.0059	0.0028 ± 0.0061	0.0021 ± 0.0055	0.0028 ± 0.0065	0.0023 ± 0.0058	0.0026 ± 0.0062	0.0017 ± 0.0052	0.0022 ± 0.0051	0.0024 ± 0.0064	0.0036 ± 0.0071	0.0000 ± 0.0000	0.0039 ± 0.0067	0.0000 ± 0.0005	0.0056 ± 0.0085	0.0000 ± 0.0005	0.0040 ± 0.0077	0.0000 ± 0.0000	0.0056 ± 0.0077	0.0015 ± 0.0039	0.0024 ± 0.0062	0.0027 ± 0.0066	0.0031 ± 0.0069	0.0018 ± 0.0054	0.0023 ± 0.0064	0.0024 ± 0.0056	0.0033 ± 0.0066	0.0000 ± 0.0005	0.0041 ± 0.0071	0.0000 ± 0.0000
205	Firmicutes	Oscillospiraceae	Flavonifractor	0		21.1594	17.2619	25.4335	15.9763	25.5556		0 ± 0	0 ± 0	0 ± 0		0.0023 ± 0.0053	0.0015 ± 0.0038	0.0030 ± 0.0063	0.0023 ± 0.0053	0.0022 ± 0.0053	0.0021 ± 0.0053	0.0024 ± 0.0053	0.0021 ± 0.0054	0.0024 ± 0.0052	0.0022 ± 0.0049	0.0024 ± 0.0057	0.0017 ± 0.0045	0.0028 ± 0.0058	0.0024 ± 0.0059	0.0020 ± 0.0045	0.0016 ± 0.0038	0.0030 ± 0.0063	0.0015 ± 0.0038	0.0029 ± 0.0063	0.0013 ± 0.0036	0.0029 ± 0.0064	0.0017 ± 0.0040	0.0031 ± 0.0062	0.0025 ± 0.0056	0.0021 ± 0.0049	0.0018 ± 0.0052	0.0027 ± 0.0054	0.0019 ± 0.0055	0.0023 ± 0.0051	0.0023 ± 0.0054	0.0026 ± 0.0052	0.0013 ± 0.0034	0.0029 ± 0.0067	0.0018 ± 0.0042
207	Firmicutes	Ruminococcaceae	uncultured	80		100	100	100	100	100		0.51 ± 1.17	0.54 ± 1.35	0.46 ± 0.72		2.32 ± 1.47	1.73 ± 1.07	2.89 ± 1.57	2.19 ± 1.48	2.45 ± 1.44	2.30 ± 1.47	2.35 ± 1.47	2.38 ± 1.57	2.26 ± 1.36	2.34 ± 1.47	2.31 ± 1.47	2.16 ± 1.56	2.22 ± 1.42	2.41 ± 1.39	2.51 ± 1.51	1.71 ± 1.07	2.66 ± 1.66	1.75 ± 1.06	3.11 ± 1.45	1.75 ± 1.07	2.81 ± 1.61	1.72 ± 1.07	2.97 ± 1.54	2.26 ± 1.62	2.12 ± 1.33	2.51 ± 1.51	2.39 ± 1.38	2.37 ± 1.62	2.23 ± 1.30	2.40 ± 1.51	2.29 ± 1.42	1.79 ± 1.13	2.94 ± 1.71	1.67 ± 1.00
208	Firmicutes	Ruminococcaceae	Ruminococcus	3.63636		77.2464	75	68.7861	82.2485	82.7778		0.036 ± 0.198	0.000 ± 0.000	0.104 ± 0.332		0.84 ± 1.10	0.59 ± 0.70	1.07 ± 1.34	0.69 ± 0.97	0.98 ± 1.19	0.83 ± 1.12	0.85 ± 1.08	0.81 ± 1.11	0.87 ± 1.09	0.92 ± 1.12	0.74 ± 1.06	0.68 ± 1.04	0.70 ± 0.91	0.94 ± 1.16	1.03 ± 1.23	0.52 ± 0.60	0.85 ± 1.21	0.66 ± 0.78	1.29 ± 1.42	0.57 ± 0.71	1.06 ± 1.35	0.61 ± 0.69	1.09 ± 1.32	0.59 ± 0.89	0.79 ± 1.05	1.01 ± 1.25	0.95 ± 1.13	0.76 ± 1.12	0.89 ± 1.11	0.86 ± 1.09	0.84 ± 1.08	0.56 ± 0.70	1.04 ± 1.34	0.62 ± 0.70
209	Firmicutes	Ruminococcaceae	Incertae_Sedis	100		100	100	100	100	100		0.85 ± 0.89	0.59 ± 0.54	1.34 ± 1.19		0.64 ± 0.30	0.45 ± 0.20	0.83 ± 0.25	0.63 ± 0.28	0.65 ± 0.31	0.65 ± 0.30	0.64 ± 0.29	0.65 ± 0.29	0.63 ± 0.30	0.64 ± 0.28	0.65 ± 0.31	0.63 ± 0.29	0.64 ± 0.28	0.66 ± 0.31	0.64 ± 0.31	0.45 ± 0.21	0.81 ± 0.23	0.45 ± 0.19	0.84 ± 0.27	0.45 ± 0.20	0.83 ± 0.26	0.45 ± 0.19	0.82 ± 0.25	0.65 ± 0.29	0.62 ± 0.28	0.66 ± 0.29	0.65 ± 0.32	0.66 ± 0.29	0.64 ± 0.30	0.65 ± 0.29	0.63 ± 0.30	0.45 ± 0.18	0.84 ± 0.25	0.45 ± 0.21
210	Firmicutes	Ruminococcaceae	[Eubacterium]_siraeum_group	0		91.0145	84.5238	91.9075	91.1243	96.1111		0 ± 0	0 ± 0	0 ± 0		0.63 ± 0.88	0.55 ± 0.99	0.71 ± 0.77	0.53 ± 0.71	0.73 ± 1.02	0.62 ± 0.77	0.65 ± 0.99	0.62 ± 0.97	0.65 ± 0.78	0.65 ± 0.95	0.62 ± 0.80	0.54 ± 0.72	0.53 ± 0.70	0.69 ± 0.80	0.79 ± 1.23	0.43 ± 0.65	0.63 ± 0.75	0.68 ± 1.22	0.79 ± 0.77	0.52 ± 0.69	0.72 ± 0.82	0.59 ± 1.21	0.71 ± 0.70	0.52 ± 0.74	0.54 ± 0.68	0.72 ± 1.14	0.75 ± 0.86	0.61 ± 0.82	0.64 ± 0.71	0.64 ± 1.10	0.66 ± 0.86	0.53 ± 1.14	0.71 ± 0.77	0.58 ± 0.80
211	Firmicutes	Ruminococcaceae	UBA1819	5.45455		99.1304	97.619	100	98.8166	100		0.026 ± 0.127	0.010 ± 0.062	0.055 ± 0.198		0.43 ± 0.38	0.29 ± 0.32	0.57 ± 0.40	0.43 ± 0.38	0.44 ± 0.39	0.43 ± 0.39	0.43 ± 0.38	0.45 ± 0.41	0.41 ± 0.36	0.45 ± 0.40	0.41 ± 0.37	0.43 ± 0.38	0.43 ± 0.38	0.44 ± 0.40	0.44 ± 0.38	0.31 ± 0.35	0.55 ± 0.37	0.28 ± 0.28	0.58 ± 0.42	0.27 ± 0.30	0.58 ± 0.41	0.31 ± 0.33	0.56 ± 0.38	0.46 ± 0.40	0.40 ± 0.35	0.45 ± 0.41	0.42 ± 0.37	0.47 ± 0.43	0.39 ± 0.35	0.44 ± 0.39	0.43 ± 0.37	0.32 ± 0.36	0.58 ± 0.41	0.27 ± 0.27
212	Firmicutes	Ruminococcaceae	Fournierella	1.81818		81.3043	77.9762	82.0809	74.5562	90		0.0023 ± 0.0169	0.0000 ± 0.0000	0.0066 ± 0.0287		0.28 ± 0.40	0.30 ± 0.43	0.27 ± 0.37	0.35 ± 0.43	0.21 ± 0.35	0.27 ± 0.39	0.29 ± 0.41	0.27 ± 0.38	0.30 ± 0.42	0.26 ± 0.37	0.30 ± 0.43	0.35 ± 0.42	0.36 ± 0.44	0.21 ± 0.35	0.22 ± 0.36	0.40 ± 0.48	0.31 ± 0.37	0.20 ± 0.34	0.23 ± 0.36	0.29 ± 0.41	0.26 ± 0.36	0.32 ± 0.45	0.27 ± 0.37	0.35 ± 0.42	0.36 ± 0.45	0.19 ± 0.33	0.24 ± 0.38	0.26 ± 0.38	0.28 ± 0.39	0.27 ± 0.38	0.32 ± 0.44	0.29 ± 0.42	0.25 ± 0.34	0.31 ± 0.44
213	Firmicutes	Ruminococcaceae	Ruminococcaceae	0		70.5797	72.0238	68.7861	68.0473	73.3333		0 ± 0	0 ± 0	0 ± 0		0.13 ± 0.23	0.08 ± 0.12	0.17 ± 0.29	0.11 ± 0.21	0.14 ± 0.24	0.12 ± 0.24	0.13 ± 0.21	0.10 ± 0.19	0.15 ± 0.26	0.12 ± 0.22	0.13 ± 0.24	0.12 ± 0.24	0.11 ± 0.17	0.13 ± 0.24	0.15 ± 0.25	0.09 ± 0.12	0.14 ± 0.26	0.08 ± 0.12	0.19 ± 0.31	0.07 ± 0.12	0.17 ± 0.31	0.09 ± 0.12	0.16 ± 0.27	0.10 ± 0.18	0.13 ± 0.23	0.11 ± 0.21	0.17 ± 0.28	0.11 ± 0.21	0.14 ± 0.27	0.10 ± 0.17	0.15 ± 0.25	0.08 ± 0.12	0.13 ± 0.24	0.09 ± 0.13
214	Firmicutes	Ruminococcaceae	__	3.63636		85.6522	72.0238	91.3295	79.2899	98.8889		0.0045 ± 0.0236	0.0000 ± 0.0000	0.0130 ± 0.0394		0.043 ± 0.054	0.020 ± 0.041	0.064 ± 0.056	0.032 ± 0.045	0.053 ± 0.059	0.040 ± 0.046	0.045 ± 0.060	0.041 ± 0.051	0.045 ± 0.056	0.047 ± 0.053	0.038 ± 0.054	0.029 ± 0.032	0.034 ± 0.053	0.049 ± 0.053	0.059 ± 0.066	0.018 ± 0.043	0.046 ± 0.042	0.023 ± 0.038	0.082 ± 0.061	0.021 ± 0.035	0.058 ± 0.048	0.020 ± 0.046	0.070 ± 0.063	0.028 ± 0.028	0.036 ± 0.057	0.054 ± 0.063	0.053 ± 0.055	0.039 ± 0.048	0.041 ± 0.044	0.043 ± 0.054	0.048 ± 0.067	0.017 ± 0.030	0.064 ± 0.056	0.024 ± 0.049
215	Firmicutes	Ruminococcaceae	Paludicola	85.4545		44.6377	37.5	49.711	48.5207	42.7778		0.070 ± 0.055	0.069 ± 0.049	0.071 ± 0.067		0.0061 ± 0.0090	0.0056 ± 0.0086	0.0066 ± 0.0094	0.0062 ± 0.0092	0.0060 ± 0.0088	0.0062 ± 0.0094	0.0060 ± 0.0086	0.0056 ± 0.0083	0.0066 ± 0.0097	0.0057 ± 0.0090	0.0065 ± 0.0090	0.0058 ± 0.0088	0.0065 ± 0.0095	0.0065 ± 0.0099	0.0054 ± 0.0073	0.0048 ± 0.0080	0.0075 ± 0.0101	0.0064 ± 0.0091	0.0057 ± 0.0086	0.0060 ± 0.0093	0.0064 ± 0.0096	0.0052 ± 0.0078	0.0068 ± 0.0092	0.0059 ± 0.0086	0.0065 ± 0.0098	0.0054 ± 0.0080	0.0066 ± 0.0096	0.0057 ± 0.0086	0.0066 ± 0.0102	0.0056 ± 0.0080	0.0065 ± 0.0091	0.0052 ± 0.0080	0.0061 ± 0.0086	0.0060 ± 0.0091
216	Firmicutes	Ruminococcaceae	Anaerofilum	0		29.2754	16.0714	49.711	13.0178	37.2222		0 ± 0	0 ± 0	0 ± 0		0.0047 ± 0.0095	0.0013 ± 0.0035	0.0080 ± 0.0119	0.0055 ± 0.0101	0.0039 ± 0.0088	0.0050 ± 0.0099	0.0044 ± 0.0090	0.0047 ± 0.0096	0.0048 ± 0.0094	0.0054 ± 0.0105	0.0039 ± 0.0082	0.0057 ± 0.0102	0.0053 ± 0.0101	0.0045 ± 0.0097	0.0032 ± 0.0075	0.0014 ± 0.0036	0.0095 ± 0.0125	0.0011 ± 0.0035	0.0066 ± 0.0112	0.0012 ± 0.0032	0.0085 ± 0.0125	0.0013 ± 0.0039	0.0074 ± 0.0114	0.0049 ± 0.0097	0.0061 ± 0.0105	0.0044 ± 0.0095	0.0034 ± 0.0080	0.0053 ± 0.0101	0.0048 ± 0.0097	0.0040 ± 0.0090	0.0048 ± 0.0091	0.0011 ± 0.0030	0.0080 ± 0.0121	0.0015 ± 0.0040
217	Firmicutes	Ruminococcaceae	Anaerotruncus	16.3636		34.3478	21.4286	54.3353	15.3846	45		0.015 ± 0.050	0.013 ± 0.044	0.020 ± 0.060		0.0044 ± 0.0076	0.0018 ± 0.0044	0.0068 ± 0.0091	0.0050 ± 0.0079	0.0038 ± 0.0073	0.0048 ± 0.0086	0.0039 ± 0.0064	0.0041 ± 0.0074	0.0046 ± 0.0078	0.0047 ± 0.0075	0.0039 ± 0.0077	0.0058 ± 0.0087	0.0042 ± 0.0071	0.0040 ± 0.0085	0.0035 ± 0.0055	0.0022 ± 0.0049	0.0076 ± 0.0092	0.0014 ± 0.0038	0.0060 ± 0.0090	0.0018 ± 0.0047	0.0076 ± 0.0103	0.0018 ± 0.0040	0.0059 ± 0.0075	0.0048 ± 0.0071	0.0051 ± 0.0087	0.0035 ± 0.0077	0.0040 ± 0.0069	0.0045 ± 0.0084	0.0052 ± 0.0088	0.0038 ± 0.0062	0.0040 ± 0.0066	0.0017 ± 0.0041	0.0064 ± 0.0089	0.0020 ± 0.0046
219	Firmicutes	Butyricicoccaceae	Butyricicoccus	1.81818		94.2029	95.8333	95.3757	94.0828	91.6667		0.0069 ± 0.0510	0.0105 ± 0.0630	0.0000 ± 0.0000		0.13 ± 0.13	0.12 ± 0.11	0.13 ± 0.14	0.13 ± 0.12	0.12 ± 0.13	0.13 ± 0.12	0.12 ± 0.13	0.11 ± 0.10	0.14 ± 0.14	0.12 ± 0.12	0.13 ± 0.13	0.14 ± 0.12	0.12 ± 0.12	0.12 ± 0.13	0.12 ± 0.13	0.13 ± 0.11	0.13 ± 0.13	0.10 ± 0.10	0.13 ± 0.15	0.12 ± 0.11	0.14 ± 0.13	0.11 ± 0.10	0.13 ± 0.15	0.12 ± 0.11	0.14 ± 0.13	0.10 ± 0.10	0.14 ± 0.15	0.12 ± 0.12	0.14 ± 0.13	0.10 ± 0.09	0.14 ± 0.15	0.11 ± 0.09	0.11 ± 0.11	0.13 ± 0.12
220	Firmicutes	Butyricicoccaceae	UCG-009	1.81818		95.7971	92.8571	97.1098	94.6746	98.3333		0.0006 ± 0.0045	0.0000 ± 0.0000	0.0018 ± 0.0077		0.12 ± 0.09	0.07 ± 0.05	0.17 ± 0.09	0.12 ± 0.09	0.12 ± 0.09	0.12 ± 0.08	0.12 ± 0.09	0.12 ± 0.09	0.13 ± 0.09	0.13 ± 0.09	0.11 ± 0.08	0.13 ± 0.08	0.12 ± 0.09	0.12 ± 0.09	0.13 ± 0.09	0.08 ± 0.06	0.17 ± 0.09	0.07 ± 0.05	0.17 ± 0.08	0.07 ± 0.06	0.17 ± 0.08	0.08 ± 0.05	0.17 ± 0.09	0.12 ± 0.09	0.13 ± 0.08	0.12 ± 0.08	0.13 ± 0.09	0.11 ± 0.08	0.13 ± 0.09	0.12 ± 0.09	0.13 ± 0.08	0.07 ± 0.05	0.16 ± 0.09	0.08 ± 0.06
221	Firmicutes	[Eubacterium]_coprostanoligenes_group	[Eubacterium]_coprostanoligenes_group	23.6364		68.8406	66.0714	78.6127	52.6627	77.2222		0.043 ± 0.114	0.032 ± 0.089	0.062 ± 0.152		0.066 ± 0.081	0.034 ± 0.048	0.096 ± 0.093	0.074 ± 0.084	0.058 ± 0.077	0.062 ± 0.077	0.070 ± 0.084	0.063 ± 0.082	0.069 ± 0.080	0.066 ± 0.075	0.066 ± 0.087	0.069 ± 0.077	0.079 ± 0.089	0.057 ± 0.077	0.060 ± 0.077	0.043 ± 0.054	0.105 ± 0.096	0.026 ± 0.039	0.089 ± 0.090	0.030 ± 0.041	0.091 ± 0.090	0.038 ± 0.054	0.102 ± 0.096	0.072 ± 0.082	0.077 ± 0.086	0.055 ± 0.081	0.062 ± 0.073	0.060 ± 0.082	0.064 ± 0.071	0.066 ± 0.081	0.074 ± 0.088	0.030 ± 0.044	0.094 ± 0.096	0.038 ± 0.052
222	Firmicutes	UCG-010	UCG-010	5.45455		65.942	58.9286	68.2081	68.0473	68.3333		0.0010 ± 0.0043	0.0008 ± 0.0036	0.0013 ± 0.0055		0.033 ± 0.036	0.031 ± 0.034	0.034 ± 0.037	0.032 ± 0.034	0.034 ± 0.037	0.033 ± 0.037	0.032 ± 0.035	0.032 ± 0.037	0.033 ± 0.035	0.037 ± 0.038	0.028 ± 0.033	0.030 ± 0.033	0.033 ± 0.035	0.035 ± 0.039	0.032 ± 0.035	0.029 ± 0.031	0.034 ± 0.037	0.034 ± 0.037	0.033 ± 0.037	0.033 ± 0.037	0.032 ± 0.036	0.029 ± 0.032	0.036 ± 0.038	0.030 ± 0.036	0.033 ± 0.032	0.034 ± 0.038	0.033 ± 0.037	0.031 ± 0.038	0.034 ± 0.035	0.033 ± 0.036	0.032 ± 0.034	0.028 ± 0.032	0.036 ± 0.040	0.034 ± 0.036
224	Firmicutes	__	__	74.5455		19.4203	5.35714	21.9653	14.7929	34.4444		0.031 ± 0.033	0.024 ± 0.025	0.047 ± 0.042		0.0021 ± 0.0051	0.0008 ± 0.0025	0.0033 ± 0.0065	0.0013 ± 0.0039	0.0028 ± 0.0061	0.0019 ± 0.0047	0.0022 ± 0.0056	0.0022 ± 0.0052	0.0019 ± 0.0051	0.0024 ± 0.0055	0.0016 ± 0.0047	0.0013 ± 0.0039	0.0013 ± 0.0038	0.0023 ± 0.0051	0.0034 ± 0.0070	0.0003 ± 0.0016	0.0022 ± 0.0050	0.0012 ± 0.0032	0.0043 ± 0.0076	0.0007 ± 0.0024	0.0030 ± 0.0058	0.0008 ± 0.0027	0.0036 ± 0.0072	0.0014 ± 0.0040	0.0012 ± 0.0037	0.0029 ± 0.0061	0.0026 ± 0.0061	0.0016 ± 0.0045	0.0022 ± 0.0049	0.0028 ± 0.0058	0.0017 ± 0.0053	0.0008 ± 0.0026	0.0035 ± 0.0065	0.0007 ± 0.0024
226	Firmicutes	Christensenellaceae	uncultured	27.2727		83.4783	83.9286	80.9249	87.574	81.6667		0.0039 ± 0.0084	0.0032 ± 0.0064	0.0052 ± 0.0113		2.28 ± 3.95	4.12 ± 4.90	0.53 ± 1.09	2.59 ± 4.37	1.99 ± 3.46	2.10 ± 3.45	2.48 ± 4.39	2.24 ± 4.00	2.33 ± 3.89	2.23 ± 4.14	2.35 ± 3.72	2.33 ± 3.74	2.80 ± 4.83	1.91 ± 3.21	2.08 ± 3.77	4.68 ± 5.34	0.55 ± 1.26	3.57 ± 4.37	0.50 ± 0.89	3.75 ± 4.24	0.57 ± 1.23	4.50 ± 5.47	0.49 ± 0.92	2.56 ± 4.49	2.61 ± 4.26	1.93 ± 3.45	2.05 ± 3.49	1.83 ± 3.28	2.37 ± 3.62	2.65 ± 4.59	2.29 ± 4.17	4.16 ± 5.02	0.45 ± 0.88	4.09 ± 4.79
227	Firmicutes	Christensenellaceae	__	5.45455		85.2174	81.5476	85.5491	85.2071	88.3333		0.0019 ± 0.0123	0.0004 ± 0.0017	0.0048 ± 0.0209		2.25 ± 3.52	3.11 ± 4.19	1.42 ± 2.47	2.02 ± 3.10	2.47 ± 3.87	2.40 ± 3.54	2.09 ± 3.50	1.97 ± 3.00	2.54 ± 3.98	1.91 ± 3.05	2.62 ± 3.95	2.29 ± 3.41	1.80 ± 2.82	2.49 ± 3.65	2.44 ± 4.15	2.82 ± 3.70	1.25 ± 2.13	3.41 ± 4.61	1.58 ± 2.75	3.32 ± 4.15	1.55 ± 2.60	2.91 ± 4.23	1.28 ± 2.33	1.87 ± 2.82	2.18 ± 3.37	2.06 ± 3.16	2.90 ± 4.49	2.15 ± 3.00	2.66 ± 4.02	1.78 ± 2.99	2.42 ± 3.95	2.72 ± 3.58	1.27 ± 2.10	3.52 ± 4.71
228	Firmicutes	Christensenellaceae	Christensenella	1.81818		35.942	28.5714	34.6821	33.7278	46.1111		0.0003 ± 0.0025	0.0000 ± 0.0000	0.0010 ± 0.0042		0.0044 ± 0.0074	0.0038 ± 0.0073	0.0050 ± 0.0074	0.0034 ± 0.0058	0.0054 ± 0.0086	0.0051 ± 0.0083	0.0037 ± 0.0063	0.0042 ± 0.0073	0.0046 ± 0.0075	0.0047 ± 0.0079	0.0040 ± 0.0067	0.0036 ± 0.0060	0.0032 ± 0.0056	0.0063 ± 0.0095	0.0043 ± 0.0070	0.0031 ± 0.0059	0.0037 ± 0.0057	0.0045 ± 0.0084	0.0063 ± 0.0086	0.0047 ± 0.0086	0.0054 ± 0.0079	0.0029 ± 0.0056	0.0045 ± 0.0068	0.0036 ± 0.0063	0.0032 ± 0.0051	0.0048 ± 0.0081	0.0060 ± 0.0090	0.0047 ± 0.0082	0.0055 ± 0.0084	0.0038 ± 0.0063	0.0036 ± 0.0063	0.0041 ± 0.0081	0.0044 ± 0.0065	0.0035 ± 0.0064
230	Firmicutes	Clostridia_vadinBB60_group	Clostridia_vadinBB60_group	34.5455		100	100	100	100	100		0.26 ± 0.79	0.06 ± 0.17	0.66 ± 1.26		2.48 ± 1.39	2.08 ± 1.49	2.86 ± 1.17	2.47 ± 1.34	2.49 ± 1.44	2.48 ± 1.41	2.48 ± 1.38	2.53 ± 1.51	2.42 ± 1.25	2.50 ± 1.39	2.46 ± 1.39	2.43 ± 1.35	2.50 ± 1.34	2.51 ± 1.46	2.46 ± 1.42	2.01 ± 1.36	2.92 ± 1.17	2.15 ± 1.61	2.81 ± 1.17	2.13 ± 1.62	2.80 ± 1.09	2.03 ± 1.35	2.93 ± 1.25	2.49 ± 1.50	2.45 ± 1.17	2.57 ± 1.53	2.40 ± 1.34	2.50 ± 1.52	2.44 ± 1.29	2.56 ± 1.50	2.40 ± 1.23	2.08 ± 1.66	2.96 ± 1.21	2.08 ± 1.29
231	Firmicutes	Peptococcaceae	uncultured	1.81818		93.6232	92.2619	87.8613	98.8166	95.5556		0.0040 ± 0.0296	0.0000 ± 0.0000	0.0116 ± 0.0504		0.47 ± 0.51	0.79 ± 0.57	0.16 ± 0.09	0.49 ± 0.55	0.44 ± 0.47	0.44 ± 0.50	0.49 ± 0.53	0.48 ± 0.54	0.45 ± 0.49	0.46 ± 0.53	0.47 ± 0.50	0.45 ± 0.54	0.52 ± 0.56	0.43 ± 0.46	0.47 ± 0.49	0.84 ± 0.61	0.15 ± 0.10	0.74 ± 0.54	0.16 ± 0.07	0.74 ± 0.57	0.16 ± 0.08	0.84 ± 0.57	0.16 ± 0.09	0.49 ± 0.55	0.48 ± 0.55	0.47 ± 0.53	0.41 ± 0.41	0.44 ± 0.50	0.43 ± 0.49	0.52 ± 0.57	0.47 ± 0.49	0.83 ± 0.60	0.16 ± 0.08	0.75 ± 0.54
232	Firmicutes	Peptococcaceae	Peptococcus	1.81818		95.0725	98.2143	97.1098	96.4497	88.8889		0.0033 ± 0.0244	0.0050 ± 0.0301	0.0000 ± 0.0000		0.11 ± 0.07	0.10 ± 0.06	0.11 ± 0.08	0.11 ± 0.07	0.10 ± 0.08	0.10 ± 0.07	0.11 ± 0.08	0.11 ± 0.08	0.10 ± 0.06	0.12 ± 0.08	0.09 ± 0.07	0.11 ± 0.07	0.11 ± 0.07	0.10 ± 0.07	0.11 ± 0.08	0.11 ± 0.06	0.11 ± 0.07	0.10 ± 0.06	0.11 ± 0.09	0.11 ± 0.06	0.10 ± 0.07	0.10 ± 0.06	0.12 ± 0.09	0.12 ± 0.08	0.10 ± 0.06	0.10 ± 0.08	0.10 ± 0.07	0.11 ± 0.07	0.10 ± 0.06	0.12 ± 0.09	0.10 ± 0.06	0.11 ± 0.06	0.12 ± 0.09	0.10 ± 0.06
233	Firmicutes	Anaerovoracaceae	Family_XIII_UCG-001	0		86.5217	79.1667	89.5954	82.2485	94.4444		0 ± 0	0 ± 0	0 ± 0		0.076 ± 0.068	0.026 ± 0.021	0.123 ± 0.063	0.077 ± 0.072	0.074 ± 0.064	0.072 ± 0.066	0.080 ± 0.070	0.077 ± 0.071	0.075 ± 0.064	0.072 ± 0.062	0.080 ± 0.074	0.075 ± 0.072	0.079 ± 0.072	0.069 ± 0.061	0.080 ± 0.067	0.026 ± 0.021	0.127 ± 0.068	0.026 ± 0.020	0.119 ± 0.057	0.023 ± 0.019	0.117 ± 0.062	0.029 ± 0.021	0.130 ± 0.064	0.080 ± 0.077	0.075 ± 0.066	0.074 ± 0.065	0.074 ± 0.063	0.072 ± 0.070	0.072 ± 0.062	0.082 ± 0.073	0.078 ± 0.066	0.025 ± 0.021	0.125 ± 0.068	0.026 ± 0.020
234	Firmicutes	Anaerovoracaceae	[Eubacterium]_brachy_group	7.27273		95.6522	90.4762	97.1098	96.4497	98.3333		0.011 ± 0.043	0.005 ± 0.022	0.022 ± 0.066		0.067 ± 0.052	0.036 ± 0.023	0.097 ± 0.055	0.067 ± 0.055	0.067 ± 0.049	0.068 ± 0.051	0.066 ± 0.054	0.073 ± 0.058	0.061 ± 0.045	0.061 ± 0.045	0.074 ± 0.059	0.069 ± 0.053	0.065 ± 0.057	0.068 ± 0.049	0.067 ± 0.050	0.032 ± 0.021	0.100 ± 0.058	0.039 ± 0.023	0.094 ± 0.053	0.037 ± 0.022	0.097 ± 0.054	0.034 ± 0.023	0.097 ± 0.057	0.073 ± 0.061	0.061 ± 0.048	0.072 ± 0.055	0.062 ± 0.041	0.076 ± 0.056	0.060 ± 0.044	0.070 ± 0.060	0.062 ± 0.046	0.037 ± 0.022	0.106 ± 0.062	0.035 ± 0.023
235	Firmicutes	Anaerovoracaceae	Family_XIII_AD3011_group	1.81818		77.8261	63.0952	90.7514	65.6805	90.5556		0.0003 ± 0.0023	0.0000 ± 0.0000	0.0009 ± 0.0040		0.040 ± 0.042	0.015 ± 0.017	0.063 ± 0.045	0.034 ± 0.035	0.045 ± 0.046	0.039 ± 0.040	0.040 ± 0.044	0.040 ± 0.044	0.039 ± 0.039	0.040 ± 0.042	0.040 ± 0.042	0.034 ± 0.035	0.033 ± 0.035	0.043 ± 0.042	0.049 ± 0.051	0.014 ± 0.016	0.053 ± 0.038	0.016 ± 0.017	0.073 ± 0.049	0.018 ± 0.018	0.059 ± 0.044	0.013 ± 0.015	0.067 ± 0.046	0.032 ± 0.035	0.035 ± 0.036	0.048 ± 0.050	0.042 ± 0.042	0.040 ± 0.042	0.038 ± 0.037	0.041 ± 0.046	0.039 ± 0.041	0.013 ± 0.014	0.066 ± 0.047	0.017 ± 0.019
236	Firmicutes	Anaerovoracaceae	__	0		23.6232	6.54762	29.4798	10.6509	46.1111		0 ± 0	0 ± 0	0 ± 0		0.0050 ± 0.0118	0.0009 ± 0.0037	0.0089 ± 0.0152	0.0038 ± 0.0108	0.0063 ± 0.0127	0.0043 ± 0.0100	0.0057 ± 0.0134	0.0056 ± 0.0124	0.0044 ± 0.0112	0.0060 ± 0.0129	0.0039 ± 0.0104	0.0029 ± 0.0078	0.0045 ± 0.0128	0.0055 ± 0.0114	0.0072 ± 0.0140	0.0007 ± 0.0029	0.0068 ± 0.0143	0.0012 ± 0.0044	0.0110 ± 0.0157	0.0011 ± 0.0046	0.0073 ± 0.0125	0.0007 ± 0.0025	0.0106 ± 0.0174	0.0039 ± 0.0112	0.0037 ± 0.0105	0.0072 ± 0.0133	0.0052 ± 0.0118	0.0045 ± 0.0097	0.0042 ± 0.0104	0.0067 ± 0.0146	0.0047 ± 0.0120	0.0011 ± 0.0041	0.0098 ± 0.0157	0.0007 ± 0.0032
237	Firmicutes	Anaerovoracaceae	Anaerovorax	1.81818		22.6087	20.8333	20.8092	29.5858	19.4444		0.0019 ± 0.0144	0.0030 ± 0.0178	0.0000 ± 0.0000		0.0022 ± 0.0048	0.0023 ± 0.0045	0.0022 ± 0.0051	0.0022 ± 0.0051	0.0023 ± 0.0045	0.0022 ± 0.0048	0.0023 ± 0.0048	0.0021 ± 0.0046	0.0024 ± 0.0051	0.0025 ± 0.0051	0.0020 ± 0.0045	0.0023 ± 0.0052	0.0022 ± 0.0051	0.0022 ± 0.0045	0.0023 ± 0.0045	0.0019 ± 0.0044	0.0025 ± 0.0057	0.0026 ± 0.0047	0.0019 ± 0.0044	0.0023 ± 0.0044	0.0022 ± 0.0052	0.0023 ± 0.0047	0.0023 ± 0.0050	0.0021 ± 0.0049	0.0024 ± 0.0053	0.0021 ± 0.0043	0.0025 ± 0.0048	0.0018 ± 0.0041	0.0027 ± 0.0054	0.0023 ± 0.0050	0.0022 ± 0.0047	0.0024 ± 0.0045	0.0018 ± 0.0047	0.0022 ± 0.0046
240	Firmicutes	Monoglobaceae	Monoglobus	0		32.8986	14.2857	38.7283	23.6686	53.3333		0 ± 0	0 ± 0	0 ± 0		0.19 ± 0.43	0.04 ± 0.14	0.33 ± 0.54	0.14 ± 0.36	0.23 ± 0.48	0.19 ± 0.43	0.19 ± 0.43	0.17 ± 0.41	0.20 ± 0.44	0.17 ± 0.40	0.20 ± 0.45	0.13 ± 0.34	0.14 ± 0.38	0.23 ± 0.48	0.24 ± 0.48	0.03 ± 0.13	0.24 ± 0.47	0.04 ± 0.16	0.41 ± 0.60	0.04 ± 0.15	0.32 ± 0.54	0.03 ± 0.14	0.34 ± 0.54	0.14 ± 0.37	0.13 ± 0.36	0.20 ± 0.46	0.27 ± 0.50	0.17 ± 0.41	0.21 ± 0.45	0.18 ± 0.42	0.19 ± 0.43	0.04 ± 0.13	0.30 ± 0.53	0.04 ± 0.16
241	Firmicutes	__	__	3.63636		87.2464	79.7619	94.7977	79.8817	93.8889		0.0037 ± 0.0194	0.0024 ± 0.0145	0.0061 ± 0.0266		0.054 ± 0.064	0.046 ± 0.074	0.061 ± 0.051	0.051 ± 0.059	0.057 ± 0.068	0.054 ± 0.063	0.053 ± 0.065	0.057 ± 0.069	0.050 ± 0.057	0.059 ± 0.072	0.048 ± 0.052	0.049 ± 0.049	0.052 ± 0.066	0.058 ± 0.072	0.055 ± 0.063	0.040 ± 0.064	0.061 ± 0.051	0.053 ± 0.082	0.060 ± 0.051	0.048 ± 0.075	0.060 ± 0.048	0.045 ± 0.073	0.062 ± 0.054	0.058 ± 0.073	0.043 ± 0.039	0.057 ± 0.065	0.057 ± 0.070	0.056 ± 0.065	0.052 ± 0.060	0.059 ± 0.073	0.047 ± 0.055	0.050 ± 0.081	0.064 ± 0.054	0.042 ± 0.065
242	Firmicutes	Clostridia_UCG-014	Clostridia_UCG-014	1.81818		81.8841	78.5714	83.237	82.2485	83.3333		0.0001 ± 0.0007	0.0001 ± 0.0009	0.0000 ± 0.0000		0.049 ± 0.069	0.045 ± 0.047	0.053 ± 0.085	0.054 ± 0.085	0.044 ± 0.048	0.044 ± 0.049	0.054 ± 0.085	0.048 ± 0.082	0.050 ± 0.053	0.047 ± 0.048	0.052 ± 0.087	0.046 ± 0.052	0.061 ± 0.105	0.042 ± 0.047	0.045 ± 0.049	0.047 ± 0.049	0.061 ± 0.109	0.043 ± 0.046	0.044 ± 0.050	0.041 ± 0.043	0.047 ± 0.055	0.049 ± 0.051	0.058 ± 0.108	0.054 ± 0.107	0.055 ± 0.055	0.043 ± 0.046	0.045 ± 0.051	0.041 ± 0.048	0.047 ± 0.050	0.055 ± 0.105	0.053 ± 0.056	0.041 ± 0.046	0.055 ± 0.104	0.050 ± 0.048
243	Firmicutes	Clostridiaceae	Candidatus_Arthromitus	3.63636		14.7826	0.595238	23.1214	4.73373	29.4444		0.015 ± 0.105	0.000 ± 0.000	0.044 ± 0.178		0.053 ± 0.233	0.002 ± 0.020	0.102 ± 0.317	0.047 ± 0.263	0.060 ± 0.199	0.057 ± 0.199	0.049 ± 0.263	0.045 ± 0.190	0.062 ± 0.270	0.072 ± 0.289	0.032 ± 0.143	0.049 ± 0.192	0.045 ± 0.311	0.064 ± 0.204	0.054 ± 0.192	0.001 ± 0.007	0.092 ± 0.364	0.004 ± 0.028	0.112 ± 0.265	0.004 ± 0.028	0.107 ± 0.265	0.000 ± 0.003	0.098 ± 0.365	0.038 ± 0.181	0.056 ± 0.327	0.052 ± 0.199	0.068 ± 0.198	0.044 ± 0.191	0.072 ± 0.206	0.046 ± 0.191	0.053 ± 0.324	0.000 ± 0.003	0.087 ± 0.258	0.004 ± 0.028
245	Firmicutes	Anaerofustaceae	Anaerofustis	27.2727		11.7391	4.7619	17.341	10.0592	14.4444		0.0067 ± 0.0141	0.0078 ± 0.0157	0.0047 ± 0.0107		0.0011 ± 0.0034	0.0006 ± 0.0025	0.0016 ± 0.0041	0.0010 ± 0.0033	0.0012 ± 0.0036	0.0009 ± 0.0031	0.0013 ± 0.0037	0.0013 ± 0.0037	0.0009 ± 0.0030	0.0008 ± 0.0029	0.0014 ± 0.0038	0.0008 ± 0.0029	0.0013 ± 0.0035	0.0011 ± 0.0032	0.0013 ± 0.0039	0.0004 ± 0.0021	0.0016 ± 0.0040	0.0008 ± 0.0028	0.0015 ± 0.0041	0.0004 ± 0.0020	0.0014 ± 0.0038	0.0008 ± 0.0029	0.0017 ± 0.0043	0.0011 ± 0.0035	0.0010 ± 0.0029	0.0015 ± 0.0039	0.0008 ± 0.0031	0.0013 ± 0.0037	0.0006 ± 0.0022	0.0012 ± 0.0038	0.0013 ± 0.0037	0.0007 ± 0.0027	0.0018 ± 0.0044	0.0005 ± 0.0022
247	Firmicutes	Lactobacillaceae	Lactobacillus	98.1818		95.2174	100	84.3931	100	96.6667		6.19 ± 5.03	8.71 ± 4.36	1.40 ± 1.45		5.03 ± 4.72	8.51 ± 4.28	1.70 ± 1.85	4.19 ± 4.21	5.84 ± 5.04	5.29 ± 4.74	4.76 ± 4.69	5.60 ± 5.21	4.42 ± 4.06	4.95 ± 4.69	5.11 ± 4.75	4.26 ± 4.02	4.13 ± 4.38	6.11 ± 5.11	5.51 ± 4.95	7.23 ± 3.96	1.24 ± 1.43	9.78 ± 4.22	2.15 ± 2.08	8.99 ± 4.08	1.85 ± 1.83	8.03 ± 4.44	1.54 ± 1.86	4.54 ± 4.69	3.83 ± 3.64	6.61 ± 5.48	5.02 ± 4.38	5.82 ± 5.23	4.74 ± 4.11	5.38 ± 5.19	4.10 ± 4.01	9.64 ± 4.56	1.83 ± 1.88	7.34 ± 3.64
248	Firmicutes	Streptococcaceae	Streptococcus	45.4545		55.7971	41.6667	63.0058	44.3787	72.7778		0.0098 ± 0.0212	0.0034 ± 0.0058	0.0218 ± 0.0323		0.012 ± 0.022	0.006 ± 0.009	0.018 ± 0.028	0.012 ± 0.025	0.012 ± 0.019	0.011 ± 0.016	0.013 ± 0.027	0.011 ± 0.016	0.014 ± 0.027	0.013 ± 0.027	0.011 ± 0.016	0.010 ± 0.016	0.014 ± 0.030	0.012 ± 0.016	0.012 ± 0.023	0.006 ± 0.010	0.018 ± 0.032	0.006 ± 0.009	0.018 ± 0.024	0.005 ± 0.007	0.017 ± 0.019	0.007 ± 0.011	0.019 ± 0.035	0.010 ± 0.017	0.014 ± 0.031	0.011 ± 0.016	0.013 ± 0.022	0.010 ± 0.015	0.012 ± 0.017	0.011 ± 0.017	0.016 ± 0.034	0.006 ± 0.009	0.015 ± 0.020	0.006 ± 0.009
254	Firmicutes	Erysipelotrichaceae	Ileibacterium	1.81818		18.1159	20.2381	1.7341	43.1953	8.33333		0.0000 ± 0.0002	0.0001 ± 0.0003	0.0000 ± 0.0000		0.63 ± 2.50	1.28 ± 3.45	0.01 ± 0.15	0.27 ± 1.51	0.98 ± 3.14	0.69 ± 2.68	0.57 ± 2.29	0.71 ± 2.72	0.55 ± 2.24	0.56 ± 2.35	0.71 ± 2.65	0.32 ± 1.67	0.24 ± 1.36	0.99 ± 3.25	0.97 ± 3.01	0.56 ± 2.11	0.00 ± 0.01	2.00 ± 4.28	0.02 ± 0.21	1.42 ± 3.73	0.02 ± 0.21	1.15 ± 3.16	0.00 ± 0.03	0.26 ± 1.47	0.29 ± 1.55	1.14 ± 3.47	0.81 ± 2.74	0.69 ± 2.67	0.70 ± 2.70	0.73 ± 2.77	0.39 ± 1.62	1.45 ± 3.77	0.02 ± 0.21	1.11 ± 3.09
255	Firmicutes	Erysipelotrichaceae	__	5.45455		10.2899	22.619	9.82659	6.50888	2.77778		0.0026 ± 0.0151	0.0009 ± 0.0040	0.0058 ± 0.0252		0.58 ± 3.15	1.18 ± 4.43	0.01 ± 0.10	1.13 ± 4.37	0.04 ± 0.60	0.37 ± 2.36	0.80 ± 3.78	0.53 ± 2.85	0.63 ± 3.43	0.65 ± 3.39	0.50 ± 2.85	0.76 ± 3.41	1.43 ± 5.02	0.05 ± 0.71	0.03 ± 0.42	2.27 ± 6.02	0.02 ± 0.15	0.09 ± 0.86	0.00 ± 0.00	0.75 ± 3.36	0.01 ± 0.14	1.60 ± 5.25	0.00 ± 0.03	0.99 ± 3.95	1.26 ± 4.78	0.08 ± 0.83	0.00 ± 0.00	0.30 ± 2.02	0.43 ± 2.67	0.76 ± 3.49	0.84 ± 4.07	1.09 ± 4.04	0.00 ± 0.00	1.26 ± 4.81
256	Firmicutes	Erysipelotrichaceae	uncultured	0		27.3913	32.1429	28.9017	24.8521	23.8889		0 ± 0	0 ± 0	0 ± 0		0.17 ± 0.89	0.33 ± 1.26	0.01 ± 0.03	0.32 ± 1.24	0.02 ± 0.16	0.11 ± 0.67	0.23 ± 1.07	0.15 ± 0.79	0.19 ± 0.99	0.19 ± 0.98	0.14 ± 0.78	0.22 ± 0.97	0.41 ± 1.43	0.02 ± 0.18	0.01 ± 0.12	0.64 ± 1.71	0.01 ± 0.04	0.03 ± 0.22	0.01 ± 0.02	0.21 ± 0.95	0.01 ± 0.03	0.45 ± 1.49	0.01 ± 0.02	0.28 ± 1.10	0.37 ± 1.38	0.03 ± 0.22	0.01 ± 0.02	0.08 ± 0.54	0.13 ± 0.77	0.21 ± 0.98	0.25 ± 1.17	0.30 ± 1.12	0.01 ± 0.02	0.37 ± 1.39
263	Firmicutes	Acholeplasmataceae	Anaeroplasma	0		49.5652	22.0238	53.1792	43.787	77.2222		0 ± 0	0 ± 0	0 ± 0		0.48 ± 0.88	0.08 ± 0.29	0.85 ± 1.07	0.33 ± 0.71	0.63 ± 0.99	0.46 ± 0.86	0.49 ± 0.90	0.45 ± 0.88	0.51 ± 0.88	0.51 ± 0.94	0.45 ± 0.81	0.35 ± 0.76	0.31 ± 0.67	0.56 ± 0.92	0.72 ± 1.07	0.03 ± 0.13	0.61 ± 0.91	0.13 ± 0.39	1.09 ± 1.15	0.07 ± 0.21	0.82 ± 1.06	0.09 ± 0.36	0.89 ± 1.07	0.30 ± 0.73	0.36 ± 0.69	0.59 ± 0.97	0.66 ± 1.02	0.40 ± 0.80	0.53 ± 0.92	0.50 ± 0.95	0.49 ± 0.84	0.08 ± 0.27	0.80 ± 1.08	0.09 ± 0.32
264	Firmicutes	RF39	RF39	0		85.5072	78.5714	94.7977	73.3728	94.4444		0 ± 0	0 ± 0	0 ± 0		0.074 ± 0.104	0.036 ± 0.047	0.111 ± 0.127	0.074 ± 0.111	0.075 ± 0.096	0.076 ± 0.118	0.073 ± 0.087	0.075 ± 0.112	0.074 ± 0.094	0.077 ± 0.093	0.072 ± 0.114	0.074 ± 0.130	0.073 ± 0.093	0.077 ± 0.107	0.071 ± 0.080	0.035 ± 0.049	0.112 ± 0.138	0.036 ± 0.046	0.111 ± 0.115	0.035 ± 0.043	0.114 ± 0.148	0.037 ± 0.051	0.108 ± 0.099	0.070 ± 0.124	0.078 ± 0.096	0.079 ± 0.100	0.070 ± 0.091	0.075 ± 0.136	0.077 ± 0.095	0.074 ± 0.081	0.071 ± 0.093	0.033 ± 0.037	0.114 ± 0.141	0.039 ± 0.056
265	Firmicutes	Mycoplasmataceae	Ureaplasma	23.6364		13.0435	10.119	14.4509	14.7929	12.7778		0.032 ± 0.082	0.015 ± 0.041	0.065 ± 0.122		0.011 ± 0.045	0.008 ± 0.043	0.014 ± 0.047	0.011 ± 0.038	0.010 ± 0.051	0.011 ± 0.051	0.011 ± 0.038	0.008 ± 0.033	0.014 ± 0.055	0.012 ± 0.055	0.009 ± 0.030	0.011 ± 0.037	0.012 ± 0.039	0.011 ± 0.060	0.009 ± 0.037	0.004 ± 0.015	0.018 ± 0.051	0.011 ± 0.058	0.010 ± 0.042	0.009 ± 0.058	0.012 ± 0.044	0.006 ± 0.018	0.015 ± 0.050	0.008 ± 0.033	0.014 ± 0.043	0.008 ± 0.032	0.013 ± 0.065	0.008 ± 0.036	0.014 ± 0.063	0.008 ± 0.029	0.013 ± 0.046	0.005 ± 0.019	0.011 ± 0.042	0.010 ± 0.058
274	Firmicutes	Selenomonadaceae	Veillonellaceae_UCG-001	52.7273		18.2609	30.3571	30.0578	5.32544	7.77778		0.68 ± 0.83	0.68 ± 0.82	0.66 ± 0.86		0.12 ± 0.35	0.13 ± 0.41	0.11 ± 0.29	0.21 ± 0.44	0.04 ± 0.21	0.14 ± 0.38	0.10 ± 0.32	0.11 ± 0.33	0.14 ± 0.37	0.14 ± 0.38	0.11 ± 0.32	0.25 ± 0.48	0.18 ± 0.40	0.06 ± 0.25	0.01 ± 0.14	0.22 ± 0.50	0.20 ± 0.37	0.05 ± 0.26	0.03 ± 0.14	0.18 ± 0.48	0.11 ± 0.27	0.09 ± 0.32	0.11 ± 0.31	0.18 ± 0.41	0.25 ± 0.47	0.04 ± 0.22	0.04 ± 0.19	0.12 ± 0.34	0.17 ± 0.42	0.09 ± 0.32	0.11 ± 0.32	0.11 ± 0.38	0.10 ± 0.28	0.15 ± 0.44
276	Firmicutes	Syntrophomonadaceae	Syntrophomonas	0		30.8696	17.8571	34.6821	21.3018	48.3333		0 ± 0	0 ± 0	0 ± 0		0.0081 ± 0.0152	0.0024 ± 0.0060	0.0135 ± 0.0190	0.0066 ± 0.0138	0.0096 ± 0.0164	0.0069 ± 0.0136	0.0093 ± 0.0167	0.0078 ± 0.0153	0.0084 ± 0.0151	0.0088 ± 0.0160	0.0074 ± 0.0144	0.0051 ± 0.0114	0.0078 ± 0.0155	0.0084 ± 0.0150	0.0110 ± 0.0179	0.0022 ± 0.0061	0.0109 ± 0.0174	0.0027 ± 0.0059	0.0160 ± 0.0201	0.0024 ± 0.0056	0.0112 ± 0.0170	0.0025 ± 0.0064	0.0160 ± 0.0206	0.0060 ± 0.0133	0.0072 ± 0.0144	0.0095 ± 0.0169	0.0097 ± 0.0158	0.0070 ± 0.0135	0.0069 ± 0.0137	0.0086 ± 0.0170	0.0101 ± 0.0164	0.0025 ± 0.0062	0.0128 ± 0.0192	0.0024 ± 0.0059
278	Bacteroidota	Muribaculaceae	Muribaculaceae	100		100	100	100	100	100		38.50 ± 7.27	40.09 ± 7.41	35.48 ± 6.10		16.55 ± 6.99	19.32 ± 7.02	13.90 ± 5.85	17.19 ± 7.49	15.91 ± 6.40	16.39 ± 6.79	16.70 ± 7.19	16.43 ± 6.89	16.66 ± 7.10	17.23 ± 6.64	15.78 ± 7.29	16.94 ± 7.26	17.40 ± 7.69	15.96 ± 6.37	15.86 ± 6.46	20.84 ± 7.05	13.65 ± 6.08	17.80 ± 6.66	14.14 ± 5.62	19.07 ± 6.88	13.92 ± 5.69	19.57 ± 7.16	13.88 ± 6.02	16.95 ± 7.66	17.44 ± 7.33	15.94 ± 6.03	15.88 ± 6.80	16.25 ± 6.60	16.55 ± 7.00	16.62 ± 7.18	16.78 ± 7.22	19.27 ± 7.02	13.78 ± 5.60	19.36 ± 7.04
279	Bacteroidota	Rikenellaceae	Alistipes	58.1818		100	100	100	100	100		0.50 ± 0.91	0.48 ± 0.94	0.54 ± 0.87		3.53 ± 1.59	2.81 ± 1.37	4.21 ± 1.48	3.51 ± 1.72	3.55 ± 1.46	3.58 ± 1.64	3.47 ± 1.54	3.58 ± 1.71	3.47 ± 1.45	3.40 ± 1.49	3.66 ± 1.68	3.57 ± 1.79	3.45 ± 1.65	3.59 ± 1.51	3.48 ± 1.39	2.62 ± 1.36	4.37 ± 1.58	3.00 ± 1.37	4.06 ± 1.35	2.82 ± 1.41	4.29 ± 1.52	2.80 ± 1.34	4.13 ± 1.43	3.67 ± 1.93	3.34 ± 1.45	3.49 ± 1.47	3.60 ± 1.44	3.68 ± 1.79	3.48 ± 1.46	3.47 ± 1.63	3.46 ± 1.44	2.65 ± 1.30	4.44 ± 1.59	2.98 ± 1.43
280	Bacteroidota	Rikenellaceae	Rikenella	1.81818		69.4203	65.4762	72.8324	65.0888	73.8889		0.017 ± 0.124	0.000 ± 0.000	0.048 ± 0.210		0.26 ± 0.52	0.11 ± 0.20	0.40 ± 0.67	0.32 ± 0.64	0.20 ± 0.35	0.24 ± 0.42	0.28 ± 0.60	0.29 ± 0.59	0.22 ± 0.43	0.23 ± 0.38	0.29 ± 0.64	0.29 ± 0.51	0.34 ± 0.74	0.20 ± 0.34	0.20 ± 0.36	0.12 ± 0.21	0.51 ± 0.84	0.11 ± 0.19	0.29 ± 0.43	0.13 ± 0.20	0.35 ± 0.53	0.10 ± 0.20	0.45 ± 0.79	0.37 ± 0.75	0.27 ± 0.52	0.22 ± 0.38	0.18 ± 0.31	0.26 ± 0.44	0.22 ± 0.41	0.33 ± 0.71	0.22 ± 0.45	0.11 ± 0.18	0.47 ± 0.76	0.12 ± 0.22
281	Bacteroidota	Rs-E47_termite_group	Rs-E47_termite_group	38.1818		75.7971	63.0952	81.5029	72.1893	85.5556		0.41 ± 1.12	0.18 ± 0.38	0.84 ± 1.79		3.52 ± 3.59	1.45 ± 2.02	5.49 ± 3.65	3.31 ± 3.63	3.72 ± 3.53	3.66 ± 3.65	3.37 ± 3.53	3.23 ± 3.61	3.82 ± 3.54	3.65 ± 3.47	3.37 ± 3.71	3.38 ± 3.59	3.25 ± 3.68	3.89 ± 3.69	3.52 ± 3.34	1.11 ± 1.67	5.44 ± 3.75	1.79 ± 2.26	5.53 ± 3.56	1.65 ± 2.25	5.53 ± 3.70	1.26 ± 1.74	5.44 ± 3.61	3.02 ± 3.68	3.60 ± 3.57	3.42 ± 3.54	4.04 ± 3.51	3.26 ± 3.68	4.07 ± 3.57	3.19 ± 3.54	3.56 ± 3.51	1.22 ± 1.80	5.10 ± 3.87	1.69 ± 2.20
282	Bacteroidota	Marinifilaceae	Odoribacter	7.27273		97.1014	94.6429	95.9538	100	97.7778		0.018 ± 0.112	0.001 ± 0.005	0.050 ± 0.190		1.77 ± 1.58	1.22 ± 1.05	2.29 ± 1.82	1.71 ± 1.68	1.83 ± 1.49	1.79 ± 1.54	1.74 ± 1.63	1.87 ± 1.74	1.66 ± 1.39	1.55 ± 1.35	2.01 ± 1.78	1.79 ± 1.71	1.63 ± 1.65	1.79 ± 1.39	1.87 ± 1.60	1.00 ± 0.92	2.40 ± 1.94	1.44 ± 1.12	2.18 ± 1.69	1.26 ± 1.06	2.28 ± 1.74	1.18 ± 1.04	2.29 ± 1.90	1.82 ± 1.86	1.58 ± 1.47	1.92 ± 1.62	1.73 ± 1.32	1.99 ± 1.75	1.59 ± 1.25	1.76 ± 1.72	1.73 ± 1.53	1.25 ± 1.13	2.46 ± 1.99	1.19 ± 0.96
[truncated: 31 more rows]
[truncated: 9 more columns]

## Sheet: S8_RelAbund_ASV_Mean_SD
Table S8. Prevalence (fraction of individuals where an ASV was detected) and mean ± SD relative abundance (% reads) of amplicon sequence variants (ASVs) in bank vole caecal samples. The values are calculated separately for groups determined by presence of Ci, and within groups determined by categorical factors used in statistical models. Only ASVs present in at least 10% of the Ci-free group anim…
[truncated: 1,337 more rows]
[truncated: 10 more columns]

[truncated: 8 more sheets: S9_Phylum_RelAbund_Pval, S10_Genus_RelAbund_Pval, S11_ASV_RelAbund_Pval, S12_Phylum_AbsAbund_LFC_Pval, S13_Genus_AbsAbund_LFC_Pval, S14_ASV_AbsAbund_LFC_Pval, S15_Corr_Alpha_RelAbund, S16_Corr_AbsAbund]
